# Supplementary material for: Hepatoprotective Effects of a Functional Formula of Three Chinese Medicinal Herbs: Experimental Evidence and Network Pharmacology-Based Identification of Mechanism of Action and Potential Bioactive Components
Source: Molecules. 2018 Feb 7;23(2):352. doi: 10.3390/molecules23020352 (PMC6017312; doi:10.3390/molecules23020352)
Supplement: Supplementary file 1 [file molecules-23-00352-s001.zip]

Archive with 7 entries (6 files):
- Supplemental Figure1.xls
- __MACOSX/
- __MACOSX/._Supplemental Figure1.xls
- Supplemental table 1-Liver diseases targets.docx
- __MACOSX/._Supplemental table 1-Liver diseases targets.docx
- Supplemetal Figure 2.png
- __MACOSX/._Supplemetal Figure 2.png
