# Supplementary material for: Hepatoprotective Effects of a Functional Formula of Three Chinese Medicinal Herbs: Experimental Evidence and Network Pharmacology-Based Identification of Mechanism of Action and Potential Bioactive Components
Source: Molecules. 2018 Feb 7;23(2):352. doi: 10.3390/molecules23020352 (PMC6017312; doi:10.3390/molecules23020352)
Supplement: Supplementary file 1 [file molecules-23-00352-s001.zip › Supplemental Figure1.xls]

## Sheet: wuweizi.txt
Isoscoparin	ID:11696 From TCMID database	135|ADORA2A(8.253)	136|ADORA2B(8.253)	6524|SLC5A2(8.253)	140|ADORA3(8.253)	134|ADORA1(8.253)	1128|CHRM1(5.785)	6286|S100P(5.785)	3778|KCNMA1(5.785)	1129|CHRM2(5.785)	1244|ABCC2(3.351)	2203|FBP1(3.351)	207|AKT1(3.351)	2936|GSR(3.351)	6947|TCN1(3.351)	5564|PRKAB1(3.351)	90|ACVR1(3.351)	439|ASNA1(3.351)	157|ADRBK2(3.351)	55902|ACSS2(3.351)	2639|GCDH(3.351)	56605|ERO1B(3.351)	7153|TOP2A(3.351)	4594|MUT(3.351)	3712|IVD(3.351)	94|ACVRL1(3.351)	4835|NQO2(3.351)	1806|DPYD(3.351)	107|ADCY1(3.351)	326625|MMAB(3.351)	22978|NT5C2(3.351)	269|AMHR2(3.351)	10188|TNK2(3.351)	5422|POLA1(3.351)	4552|MTRR(3.351)	440|ASNS(3.351)	132|ADK(3.351)	27|ABL2(3.351)	5447|POR(3.351)	51706|CYB5R1(3.351)	156|ADRBK1(3.351)	4129|MAOB(3.351)	4860|PNP(3.351)	2232|FDXR(3.351)	1610|DAO(3.351)	7296|TXNRD1(3.351)	3614|IMPDH1(3.351)	35|ACADS(3.351)	4548|MTR(3.351)
Gomisin H	ID:8912 From TCMID database	2099|ESR1(15.365)	7299|TYR(15.365)	266629|SEC14L3(8.253)	5515|PPP2CA(8.253)	4023|LPL(8.253)	5578|PRKCA(8.253)	8856|NR1I2(8.253)	240|ALOX5(8.253)	5516|PPP2CB(8.253)	23541|SEC14L2(8.253)	1606|DGKA(8.253)	5579|PRKCB(8.253)	284904|SEC14L4(8.253)	6257|RXRB(5.785)	1535|CYBA(5.785)	1137|CHRNA4(5.785)	5880|RAC2(5.785)	154|ADRB2(5.785)	2100|ESR2(5.785)	4543|MTNR1A(5.785)	5879|RAC1(5.785)	4985|OPRD1(5.785)	4689|NCF4(5.785)	203068|TUBB(5.785)	5916|RARG(5.785)	1139|CHRNA7(5.785)	4544|MTNR1B(5.785)	1536|CYBB(5.785)	153|ADRB1(5.785)	653361|NCF1(5.785)	10280|SIGMAR1(5.785)	4688|NCF2(5.785)	5915|RARB(5.785)	64805|P2RY12(5.785)	5739|PTGIR(5.785)	6258|RXRG(5.785)	4986|OPRK1(5.785)	1136|CHRNA3(5.785)	1141|CHRNB2(5.785)	6532|SLC6A4(5.785)	4988|OPRM1(5.785)	5467|PPARD(5.785)	1135|CHRNA2(5.785)	10857|PGRMC1(5.785)	116443|GRIN3A(5.785)	5914|RARA(5.785)	89832|CHRFAM7A(5.785)	81027|TUBB1(5.785)
Isolychnose	ID:11512 From TCMID database	7852|CXCR4(48.000)	4791|NFKB2(48.000)	7124|TNF(48.000)	4318|MMP9(48.000)	3458|IFNG(48.000)	6323|SCN1A(5.785)	2555|GABRA2(5.785)	2548|GAA(5.785)	8972|MGAM(5.785)	2563|GABRD(5.785)	55244|SLC47A1(5.785)	2560|GABRB1(5.785)	2246|FGF1(5.785)	2567|GABRG3(5.785)	1576|CYP3A4(5.785)	2564|GABRE(5.785)	2556|GABRA3(5.785)	1595|CYP51A1(5.785)	2266|FGG(5.785)	2565|GABRG1(5.785)	2568|GABRP(5.785)	2977|GUCY1A2(5.785)	2557|GABRA4(5.785)	2561|GABRB2(5.785)	1950|EGF(5.785)	279|AMY2A(5.785)	762|CA4(5.785)	3757|KCNH2(5.785)	2249|FGF4(5.785)	2244|FGB(5.785)	55879|GABRQ(5.785)	1719|DHFR(5.785)	476|ATP1A1(5.785)	2562|GABRB3(5.785)	6476|SI(5.785)	4881|NPR1(5.785)	2558|GABRA5(5.785)	23569|PADI4(5.785)	2559|GABRA6(5.785)	2554|GABRA1(5.785)	2243|FGA(5.785)	2862|MLNR(5.785)	28234|SLCO1B3(5.785)	2566|GABRG2(5.785)	760|CA2(5.785)	4036|LRP2(5.785)	2897|GRIK1(5.785)	213|ALB(5.785)
Gomisin N	ID:8921 From TCMID database	4543|MTNR1A(8.253)	4544|MTNR1B(8.253)	266629|SEC14L3(7.564)	2936|GSR(7.564)	4259|MGST3(7.564)	2879|GPX4(7.564)	2946|GSTM2(7.564)	2678|GGT1(7.564)	4258|MGST2(7.564)	2937|GSS(7.564)	221357|GSTA5(7.564)	2949|GSTM5(7.564)	2739|GLO1(7.564)	2954|GSTZ1(7.564)	119391|GSTO2(7.564)	5515|PPP2CA(7.564)	2878|GPX3(7.564)	2939|GSTA2(7.564)	2882|GPX7(7.564)	2941|GSTA4(7.564)	493869|GPX8(7.564)	2745|GLRX(7.564)	5578|PRKCA(7.564)	2948|GSTM4(7.564)	257202|GPX6(7.564)	8856|NR1I2(7.564)	4257|MGST1(7.564)	2880|GPX5(7.564)	2944|GSTM1(7.564)	9446|GSTO1(7.564)	2952|GSTT1(7.564)	4056|LTC4S(7.564)	240|ALOX5(7.564)	5516|PPP2CB(7.564)	373156|GSTK1(7.564)	23541|SEC14L2(7.564)	2876|GPX1(7.564)	1606|DGKA(7.564)	51022|GLRX2(7.564)	2947|GSTM3(7.564)	5579|PRKCB(7.564)	2940|GSTA3(7.564)	27306|HPGDS(7.564)	2950|GSTP1(7.564)	51060|TXNDC12(7.564)	2877|GPX2(7.564)	3029|HAGH(7.564)	284904|SEC14L4(7.564)
3-Phenyldecane	ID:17090 From TCMID database	2561|GABRB2(80.882)	2562|GABRB3(80.882)	2147|F2(80.882)	2850|GPR27(55.444)	6531|SLC6A3(48.000)	148|ADRA1A(48.000)	53637|S1PR5(48.000)	154|ADRB2(48.000)	150|ADRA2A(48.000)	4129|MAOB(48.000)	153|ADRB1(48.000)	146|ADRA1D(48.000)	1813|DRD2(48.000)	4128|MAOA(48.000)	6532|SLC6A4(48.000)	6571|SLC18A2(48.000)	147|ADRA1B(48.000)	152|ADRA2C(48.000)	240|ALOX5(48.000)	155|ADRB3(48.000)	134864|TAAR1(48.000)	9607|CARTPT(48.000)	151|ADRA2B(48.000)	6530|SLC6A2(48.000)	948|CD36(22.373)	6385|SDC4(22.373)	961|CD47(22.373)	636|BICD1(22.373)	2560|GABRB1(15.365)	89|ACTN3(5.859)	9110|MTMR4(5.859)	9241|NOG(5.859)	114897|C1QTNF1(5.859)	5045|FURIN(5.859)	7391|USF1(5.859)	1361|CPB2(5.859)	2555|GABRA2(5.859)	5627|PROS1(5.859)	8858|PROZ(5.859)	1137|CHRNA4(5.859)	4916|NTRK3(5.859)	2161|F12(5.859)	135|ADORA2A(5.859)	4763|NF1(5.859)	2742|GLRA2(5.859)	4152|MBD1(5.859)	2567|GABRG3(5.859)	7056|THBD(5.859)
Schisandrol	ID:30447 From TCMID database	2099|ESR1(15.365)	7299|TYR(15.365)	266629|SEC14L3(8.253)	5515|PPP2CA(8.253)	4023|LPL(8.253)	5578|PRKCA(8.253)	8856|NR1I2(8.253)	240|ALOX5(8.253)	5516|PPP2CB(8.253)	23541|SEC14L2(8.253)	1606|DGKA(8.253)	5579|PRKCB(8.253)	284904|SEC14L4(8.253)	6257|RXRB(5.785)	1535|CYBA(5.785)	1137|CHRNA4(5.785)	5880|RAC2(5.785)	154|ADRB2(5.785)	2100|ESR2(5.785)	4543|MTNR1A(5.785)	5879|RAC1(5.785)	4985|OPRD1(5.785)	4689|NCF4(5.785)	203068|TUBB(5.785)	5916|RARG(5.785)	1139|CHRNA7(5.785)	4544|MTNR1B(5.785)	1536|CYBB(5.785)	153|ADRB1(5.785)	653361|NCF1(5.785)	10280|SIGMAR1(5.785)	4688|NCF2(5.785)	5915|RARB(5.785)	64805|P2RY12(5.785)	5739|PTGIR(5.785)	6258|RXRG(5.785)	4986|OPRK1(5.785)	1136|CHRNA3(5.785)	1141|CHRNB2(5.785)	6532|SLC6A4(5.785)	4988|OPRM1(5.785)	5467|PPARD(5.785)	1135|CHRNA2(5.785)	10857|PGRMC1(5.785)	116443|GRIN3A(5.785)	5914|RARA(5.785)	89832|CHRFAM7A(5.785)	81027|TUBB1(5.785)
Gomisin C	ID:8907 From TCMID database	2099|ESR1(8.253)	7153|TOP2A(5.785)	203068|TUBB(5.785)	81027|TUBB1(5.785)	7277|TUBA4A(5.785)	7155|TOP2B(5.785)	6531|SLC6A3(3.351)	266629|SEC14L3(3.351)	10381|TUBB3(3.351)	1962|EHHADH(3.351)	1131|CHRM3(3.351)	1128|CHRM1(3.351)	4985|OPRD1(3.351)	51807|TUBA8(3.351)	10382|TUBB4A(3.351)	5515|PPP2CA(3.351)	112714|TUBA3E(3.351)	84617|TUBB6(3.351)	347688|TUBB8(3.351)	3358|HTR2C(3.351)	4023|LPL(3.351)	347733|TUBB2B(3.351)	4986|OPRK1(3.351)	5578|PRKCA(3.351)	1133|CHRM5(3.351)	6532|SLC6A4(3.351)	4988|OPRM1(3.351)	8856|NR1I2(3.351)	10383|TUBB4B(3.351)	7278|TUBA3C(3.351)	84790|TUBA1C(3.351)	5004|ORM1(3.351)	240|ALOX5(3.351)	7280|TUBB2A(3.351)	5516|PPP2CB(3.351)	116443|GRIN3A(3.351)	23541|SEC14L2(3.351)	10376|TUBA1B(3.351)	1606|DGKA(3.351)	5579|PRKCB(3.351)	1129|CHRM2(3.351)	5005|ORM2(3.351)	1132|CHRM4(3.351)	284904|SEC14L4(3.351)	113457|TUBA3D(3.351)	6530|SLC6A2(3.351)	7846|TUBA1A(3.351)	6257|RXRB(2.608)
Benzoylgomisin H	ID:2240 From TCMID database	2099|ESR1(15.365)	1909|EDNRA(8.253)	1910|EDNRB(8.253)	4023|LPL(8.253)	266629|SEC14L3(5.785)	6257|RXRB(5.785)	203068|TUBB(5.785)	5916|RARG(5.785)	5515|PPP2CA(5.785)	5915|RARB(5.785)	6258|RXRG(5.785)	5578|PRKCA(5.785)	8856|NR1I2(5.785)	240|ALOX5(5.785)	5516|PPP2CB(5.785)	23541|SEC14L2(5.785)	1606|DGKA(5.785)	5579|PRKCB(5.785)	5914|RARA(5.785)	81027|TUBB1(5.785)	6256|RXRA(5.785)	284904|SEC14L4(5.785)	6531|SLC6A3(3.351)	1131|CHRM3(3.351)	4985|OPRD1(3.351)	759|CA1(3.351)	3358|HTR2C(3.351)	4986|OPRK1(3.351)	6532|SLC6A4(3.351)	4988|OPRM1(3.351)	116443|GRIN3A(3.351)	6530|SLC6A2(3.351)	782|CACNB1(2.608)	1535|CYBA(2.608)	148|ADRA1A(2.608)	7153|TOP2A(2.608)	778|CACNA1F(2.608)	3356|HTR2A(2.608)	4130|MAP1A(2.608)	1137|CHRNA4(2.608)	5880|RAC2(2.608)	154|ADRB2(2.608)	6646|SOAT1(2.608)	2100|ESR2(2.608)	4543|MTNR1A(2.608)	5879|RAC1(2.608)	4547|MTTP(2.608)	773|CACNA1A(2.608)
P-Cymene	ID:4549 From TCMID database	2561|GABRB2(80.882)	2562|GABRB3(80.882)	2147|F2(80.882)	2850|GPR27(55.444)	948|CD36(22.373)	6385|SDC4(22.373)	961|CD47(22.373)	636|BICD1(22.373)	2560|GABRB1(15.365)	162514|TRPV3(7.564)	4986|OPRK1(7.564)	79054|TRPM8(7.564)	8989|TRPA1(7.564)	89|ACTN3(5.859)	9110|MTMR4(5.859)	9241|NOG(5.859)	114897|C1QTNF1(5.859)	5045|FURIN(5.859)	7391|USF1(5.859)	1361|CPB2(5.859)	2555|GABRA2(5.859)	5627|PROS1(5.859)	8858|PROZ(5.859)	1137|CHRNA4(5.859)	4916|NTRK3(5.859)	154|ADRB2(5.859)	2161|F12(5.859)	135|ADORA2A(5.859)	4763|NF1(5.859)	2742|GLRA2(5.859)	4152|MBD1(5.859)	2567|GABRG3(5.859)	7056|THBD(5.859)	22997|IGSF9B(5.859)	6376|CX3CL1(5.859)	239|ALOX12(5.859)	348|APOE(5.859)	5054|SERPINE1(5.859)	350|APOH(5.859)	4923|NTSR1(5.859)	8001|GLRA3(5.859)	5270|SERPINE2(5.859)	9283|GPR37L1(5.859)	3818|KLKB1(5.859)	1139|CHRNA7(5.859)	10497|UNC13B(5.859)	6331|SCN5A(5.859)	847|CAT(5.859)
Schisanhenol Acetate	ID:19462 From TCMID database	6257|RXRB(8.253)	5916|RARG(8.253)	6331|SCN5A(8.253)	6336|SCN10A(8.253)	5915|RARB(8.253)	6258|RXRG(8.253)	1135|CHRNA2(8.253)	5742|PTGS1(8.253)	5743|PTGS2(8.253)	5914|RARA(8.253)	5465|PPARA(8.253)	1129|CHRM2(8.253)	6256|RXRA(8.253)	148|ADRA1A(5.785)	4130|MAP1A(5.785)	154|ADRB2(5.785)	2100|ESR2(5.785)	150|ADRA2A(5.785)	203068|TUBB(5.785)	2099|ESR1(5.785)	4133|MAP2(5.785)	64805|P2RY12(5.785)	5739|PTGIR(5.785)	43|ACHE(5.785)	5467|PPARD(5.785)	590|BCHE(5.785)	81027|TUBB1(5.785)	1131|CHRM3(3.351)	3351|HTR1B(3.351)	5468|PPARG(3.351)	153|ADRB1(3.351)	3350|HTR1A(3.351)	10846|PDE10A(3.351)	5947|RBP1(3.351)	5142|PDE4B(3.351)	155|ADRB3(3.351)	6833|ABCC8(3.351)	6531|SLC6A3(2.608)	266629|SEC14L3(2.608)	782|CACNB1(2.608)	1535|CYBA(2.608)	5564|PRKAB1(2.608)	51422|PRKAG2(2.608)	4790|NFKB1(2.608)	1909|EDNRA(2.608)	7153|TOP2A(2.608)	778|CACNA1F(2.608)	3356|HTR2A(2.608)
Longikaurin A	ID:12951 From TCMID database	367|AR(15.365)	2908|NR3C1(15.365)	476|ATP1A1(15.365)	2280|FKBP1A(8.253)	819|CAMLG(8.253)	478|ATP1A3(8.253)	5535|PPP3R2(8.253)	5478|PPIA(8.253)	2475|MTOR(8.253)	477|ATP1A2(8.253)	10105|PPIF(8.253)	2247|FGF2(8.253)	55244|SLC47A1(5.785)	1576|CYP3A4(5.785)	2099|ESR1(5.785)	8001|GLRA3(5.785)	4791|NFKB2(5.785)	7124|TNF(5.785)	5740|PTGIS(5.785)	4318|MMP9(5.785)	1595|CYP51A1(5.785)	5734|PTGER4(5.785)	5241|PGR(5.785)	64805|P2RY12(5.785)	5739|PTGIR(5.785)	3458|IFNG(5.785)	5578|PRKCA(5.785)	3156|HMGCR(5.785)	3757|KCNH2(5.785)	3689|ITGB2(5.785)	5732|PTGER2(5.785)	2194|FASN(5.785)	5733|PTGER3(5.785)	6608|SMO(5.785)	2562|GABRB3(5.785)	5737|PTGFR(5.785)	23569|PADI4(5.785)	1181|CLCN2(5.785)	2862|MLNR(5.785)	28234|SLCO1B3(5.785)	301|ANXA1(5.785)	3683|ITGAL(5.785)	1588|CYP19A1(5.785)	213|ALB(5.785)	3066|HDAC2(5.785)	5243|ABCB1(5.785)	5580|PRKCD(5.785)	10599|SLCO1B1(5.785)
Gama-Octalactone	ID:31746 From TCMID database	367|AR(122.778)	1131|CHRM3(15.365)	1128|CHRM1(15.365)	2194|FASN(15.365)	5406|PNLIP(15.365)	1129|CHRM2(15.365)	8513|LIPF(15.365)	8911|CACNA1I(8.253)	8913|CACNA1G(8.253)	27349|MCAT(5.859)	1737|DLAT(5.859)	55301|OLAH(5.859)	54995|OXSM(5.859)	11280|SCN11A(5.785)	6327|SCN2B(5.785)	781|CACNA2D1(5.785)	5327|PLAT(5.785)	18|ABAT(5.785)	6323|SCN1A(5.785)	2104|ESRRG(5.785)	55800|SCN3B(5.785)	1345|COX6C(5.785)	1329|COX5B(5.785)	6542|SLC7A2(5.785)	1350|COX7C(5.785)	4512|COX1(5.785)	6328|SCN3A(5.785)	773|CACNA1A(5.785)	1646|AKR1C2(5.785)	6332|SCN7A(5.785)	2099|ESR1(5.785)	116444|GRIN3B(5.785)	9254|CACNA2D2(5.785)	2903|GRIN2A(5.785)	6331|SCN5A(5.785)	6336|SCN10A(5.785)	6718|AKR1D1(5.785)	7915|ALDH5A1(5.785)	7150|TOP1(5.785)	6326|SCN2A(5.785)	9377|COX5A(5.785)	5734|PTGER4(5.785)	5241|PGR(5.785)	4514|COX3(5.785)	2908|NR3C1(5.785)	1346|COX7A1(5.785)	57053|CHRNA10(5.785)	2235|FECH(5.785)
Gomisin F	ID:8910 From TCMID database	51174|TUBD1(15.365)	203068|TUBB(15.365)	27175|TUBG2(15.365)	51175|TUBE1(15.365)	3725|JUN(15.365)	7278|TUBA3C(15.365)	84790|TUBA1C(15.365)	10376|TUBA1B(15.365)	7283|TUBG1(15.365)	113457|TUBA3D(15.365)	7846|TUBA1A(15.365)	10381|TUBB3(8.253)	7153|TOP2A(8.253)	1962|EHHADH(8.253)	1131|CHRM3(8.253)	1128|CHRM1(8.253)	51807|TUBA8(8.253)	8001|GLRA3(8.253)	10382|TUBB4A(8.253)	112714|TUBA3E(8.253)	84617|TUBB6(8.253)	347688|TUBB8(8.253)	347733|TUBB2B(8.253)	1133|CHRM5(8.253)	10383|TUBB4B(8.253)	476|ATP1A1(8.253)	2562|GABRB3(8.253)	7280|TUBB2A(8.253)	5737|PTGFR(8.253)	7277|TUBA4A(8.253)	1129|CHRM2(8.253)	1132|CHRM4(8.253)	6122|RPL3(5.785)	81027|TUBB1(5.785)	7155|TOP2B(5.785)	478|ATP1A3(3.351)	2560|GABRB1(3.351)	4133|MAP2(3.351)	3614|IMPDH1(3.351)	596|BCL2(3.351)	8856|NR1I2(3.351)	1135|CHRNA2(3.351)	4137|MAPT(3.351)	477|ATP1A2(3.351)	3615|IMPDH2(3.351)	590|BCHE(3.351)	79861|TUBAL3(3.351)	4134|MAP4(3.351)
Angeloylgomisin H	ID:27221 From TCMID database	1131|CHRM3(15.365)	1128|CHRM1(15.365)	5737|PTGFR(15.365)	1129|CHRM2(15.365)	10381|TUBB3(8.253)	1962|EHHADH(8.253)	51174|TUBD1(8.253)	51807|TUBA8(8.253)	203068|TUBB(8.253)	27175|TUBG2(8.253)	10382|TUBB4A(8.253)	112714|TUBA3E(8.253)	84617|TUBB6(8.253)	51175|TUBE1(8.253)	347688|TUBB8(8.253)	347733|TUBB2B(8.253)	3725|JUN(8.253)	1133|CHRM5(8.253)	10383|TUBB4B(8.253)	7278|TUBA3C(8.253)	84790|TUBA1C(8.253)	7280|TUBB2A(8.253)	10376|TUBA1B(8.253)	7277|TUBA4A(8.253)	1132|CHRM4(8.253)	7283|TUBG1(8.253)	113457|TUBA3D(8.253)	7846|TUBA1A(8.253)	81027|TUBB1(5.785)	7153|TOP2A(3.351)	2099|ESR1(3.351)	4133|MAP2(3.351)	3614|IMPDH1(3.351)	2908|NR3C1(3.351)	596|BCL2(3.351)	64805|P2RY12(3.351)	5739|PTGIR(3.351)	8856|NR1I2(3.351)	5467|PPARD(3.351)	4137|MAPT(3.351)	3615|IMPDH2(3.351)	185|AGTR1(3.351)	79861|TUBAL3(3.351)	4134|MAP4(3.351)	266629|SEC14L3(2.608)	6257|RXRB(2.608)	782|CACNB1(2.608)	1146|CHRNG(2.608)
Prehispanolone	ID:17793 From TCMID database	2194|FASN(8.253)	5740|PTGIS(5.785)	64805|P2RY12(5.785)	5739|PTGIR(5.785)	148|ADRA1A(3.351)	81033|KCNH6(3.351)	146|ADRA1D(3.351)	3757|KCNH2(3.351)	147|ADRA1B(3.351)	90134|KCNH7(3.351)	781|CACNA2D1(2.608)	5327|PLAT(2.608)	2280|FKBP1A(2.608)	5141|PDE4A(2.608)	55244|SLC47A1(2.608)	8284|KDM5D(2.608)	221120|ALKBH3(2.608)	79676|OGFOD2(2.608)	2100|ESR2(2.608)	10536|P3H3(2.608)	55217|TMLHE(2.608)	1576|CYP3A4(2.608)	2099|ESR1(2.608)	8001|GLRA3(2.608)	54681|P4HTM(2.608)	3284|HSD3B2(2.608)	5351|PLOD1(2.608)	112398|EGLN2(2.608)	5731|PTGER1(2.608)	121642|ALKBH2(2.608)	1595|CYP51A1(2.608)	8424|BBOX1(2.608)	5734|PTGER4(2.608)	5144|PDE4D(2.608)	5241|PGR(2.608)	367|AR(2.608)	2908|NR3C1(2.608)	5578|PRKCA(2.608)	3283|HSD3B1(2.608)	3156|HMGCR(2.608)	5066|PAM(2.608)	9963|SLC23A1(2.608)	2475|MTOR(2.608)	55239|OGFOD1(2.608)	3689|ITGB2(2.608)	5143|PDE4C(2.608)	5732|PTGER2(2.608)	1621|DBH(2.608)
Gomisin A	ID:8905 From TCMID database	2099|ESR1(8.253)	7153|TOP2A(5.785)	3356|HTR2A(5.785)	1131|CHRM3(5.785)	1128|CHRM1(5.785)	203068|TUBB(5.785)	1133|CHRM5(5.785)	6532|SLC6A4(5.785)	81027|TUBB1(5.785)	7277|TUBA4A(5.785)	1129|CHRM2(5.785)	1132|CHRM4(5.785)	7155|TOP2B(5.785)	6530|SLC6A2(5.785)	6531|SLC6A3(3.351)	266629|SEC14L3(3.351)	10381|TUBB3(3.351)	1962|EHHADH(3.351)	4985|OPRD1(3.351)	51807|TUBA8(3.351)	10382|TUBB4A(3.351)	5515|PPP2CA(3.351)	112714|TUBA3E(3.351)	84617|TUBB6(3.351)	347688|TUBB8(3.351)	3358|HTR2C(3.351)	4023|LPL(3.351)	347733|TUBB2B(3.351)	4986|OPRK1(3.351)	5578|PRKCA(3.351)	4988|OPRM1(3.351)	8856|NR1I2(3.351)	10383|TUBB4B(3.351)	7278|TUBA3C(3.351)	84790|TUBA1C(3.351)	5004|ORM1(3.351)	240|ALOX5(3.351)	7280|TUBB2A(3.351)	5516|PPP2CB(3.351)	116443|GRIN3A(3.351)	23541|SEC14L2(3.351)	10376|TUBA1B(3.351)	1606|DGKA(3.351)	5579|PRKCB(3.351)	5005|ORM2(3.351)	284904|SEC14L4(3.351)	113457|TUBA3D(3.351)	7846|TUBA1A(3.351)
1-Methyl-4-Methylethenylcyclohexene	ID:14591 From TCMID database	3750|KCND1(80.882)	3738|KCNA3(80.882)	5564|PRKAB1(80.882)	124|ADH1A(80.882)	3744|KCNA10(80.882)	2593|GAMT(80.882)	3748|KCNC3(80.882)	3736|KCNA1(80.882)	3737|KCNA2(80.882)	7173|TPO(80.882)	847|CAT(80.882)	3745|KCNB1(80.882)	125|ADH1B(80.882)	1742|DLG4(80.882)	3747|KCNC2(80.882)	3746|KCNC1(80.882)	126|ADH1C(80.882)	9312|KCNB2(80.882)	3741|KCNA5(80.882)	6035|RNASE1(80.882)	3751|KCND2(80.882)	217|ALDH2(80.882)	3739|KCNA4(80.882)	3743|KCNA7(80.882)	3742|KCNA6(80.882)	3752|KCND3(80.882)	2983|GUCY1B3(55.444)	2628|GATM(55.444)	50801|KCNK4(55.444)	389434|IYD(55.444)	3784|KCNQ1(55.444)	1586|CYP17A1(48.000)	2099|ESR1(48.000)	5241|PGR(48.000)	4986|OPRK1(48.000)	4306|NR3C2(48.000)	2203|FBP1(22.373)	9162|DGKI(22.373)	131|ADH7(22.373)	4781|NFIB(22.373)	114757|CYGB(22.373)	9369|NRXN3(22.373)	94030|LRRC4B(22.373)	343|AQP8(22.373)	170302|ARX(22.373)	3479|IGF1(22.373)	85358|SHANK3(22.373)	91703|ACY3(22.373)
Schisantherin D	ID:19475 From TCMID database	7153|TOP2A(15.365)	1131|CHRM3(15.365)	1128|CHRM1(15.365)	203068|TUBB(15.365)	10382|TUBB4A(15.365)	112714|TUBA3E(15.365)	347733|TUBB2B(15.365)	1133|CHRM5(15.365)	10383|TUBB4B(15.365)	7278|TUBA3C(15.365)	84790|TUBA1C(15.365)	7280|TUBB2A(15.365)	10376|TUBA1B(15.365)	7277|TUBA4A(15.365)	1129|CHRM2(15.365)	1132|CHRM4(15.365)	113457|TUBA3D(15.365)	7846|TUBA1A(15.365)	10381|TUBB3(8.253)	1962|EHHADH(8.253)	51174|TUBD1(8.253)	51807|TUBA8(8.253)	27175|TUBG2(8.253)	84617|TUBB6(8.253)	51175|TUBE1(8.253)	347688|TUBB8(8.253)	3725|JUN(8.253)	81027|TUBB1(8.253)	7283|TUBG1(8.253)	7155|TOP2B(8.253)	6122|RPL3(3.351)	2099|ESR1(3.351)	8001|GLRA3(3.351)	367|AR(3.351)	476|ATP1A1(3.351)	2562|GABRB3(3.351)	5737|PTGFR(3.351)	79861|TUBAL3(3.351)	266629|SEC14L3(2.608)	6257|RXRB(2.608)	148|ADRA1A(2.608)	6323|SCN1A(2.608)	3859|KRT12(2.608)	3356|HTR2A(2.608)	4130|MAP1A(2.608)	154|ADRB2(2.608)	6646|SOAT1(2.608)	2100|ESR2(2.608)
Gamma-Selinene	ID:25306 From TCMID database	3750|KCND1(80.882)	3738|KCNA3(80.882)	5564|PRKAB1(80.882)	124|ADH1A(80.882)	3744|KCNA10(80.882)	2593|GAMT(80.882)	3748|KCNC3(80.882)	3736|KCNA1(80.882)	3737|KCNA2(80.882)	7173|TPO(80.882)	847|CAT(80.882)	3745|KCNB1(80.882)	125|ADH1B(80.882)	1742|DLG4(80.882)	3747|KCNC2(80.882)	3746|KCNC1(80.882)	126|ADH1C(80.882)	9312|KCNB2(80.882)	3741|KCNA5(80.882)	6035|RNASE1(80.882)	3751|KCND2(80.882)	217|ALDH2(80.882)	3739|KCNA4(80.882)	3743|KCNA7(80.882)	3742|KCNA6(80.882)	3752|KCND3(80.882)	2983|GUCY1B3(55.444)	2628|GATM(55.444)	50801|KCNK4(55.444)	389434|IYD(55.444)	3784|KCNQ1(55.444)	2203|FBP1(22.373)	9162|DGKI(22.373)	131|ADH7(22.373)	4781|NFIB(22.373)	114757|CYGB(22.373)	9369|NRXN3(22.373)	94030|LRRC4B(22.373)	343|AQP8(22.373)	170302|ARX(22.373)	3479|IGF1(22.373)	85358|SHANK3(22.373)	91703|ACY3(22.373)	443|ASPA(22.373)	9378|NRXN1(22.373)	1906|EDN1(22.373)	5020|OXT(22.373)	9863|MAGI2(22.373)
Deoxygomisin A	ID:5177 From TCMID database	4543|MTNR1A(8.253)	4544|MTNR1B(8.253)	7153|TOP2A(5.785)	3356|HTR2A(5.785)	1131|CHRM3(5.785)	1128|CHRM1(5.785)	203068|TUBB(5.785)	1133|CHRM5(5.785)	6532|SLC6A4(5.785)	81027|TUBB1(5.785)	7277|TUBA4A(5.785)	1129|CHRM2(5.785)	1132|CHRM4(5.785)	6530|SLC6A2(5.785)	266629|SEC14L3(3.351)	5515|PPP2CA(3.351)	5578|PRKCA(3.351)	8856|NR1I2(3.351)	10846|PDE10A(3.351)	240|ALOX5(3.351)	5516|PPP2CB(3.351)	23541|SEC14L2(3.351)	1606|DGKA(3.351)	5579|PRKCB(3.351)	5142|PDE4B(3.351)	284904|SEC14L4(3.351)	6257|RXRB(2.608)	782|CACNB1(2.608)	1535|CYBA(2.608)	148|ADRA1A(2.608)	778|CACNA1F(2.608)	4130|MAP1A(2.608)	1137|CHRNA4(2.608)	5880|RAC2(2.608)	154|ADRB2(2.608)	2100|ESR2(2.608)	5879|RAC1(2.608)	773|CACNA1A(2.608)	4985|OPRD1(2.608)	3357|HTR2B(2.608)	4689|NCF4(2.608)	150|ADRA2A(2.608)	8911|CACNA1I(2.608)	3351|HTR1B(2.608)	2099|ESR1(2.608)	1269|CNR2(2.608)	5916|RARG(2.608)	4133|MAP2(2.608)
Schisantherin B	ID:25324 From TCMID database	51174|TUBD1(15.365)	203068|TUBB(15.365)	27175|TUBG2(15.365)	51175|TUBE1(15.365)	3725|JUN(15.365)	7278|TUBA3C(15.365)	84790|TUBA1C(15.365)	10376|TUBA1B(15.365)	7283|TUBG1(15.365)	113457|TUBA3D(15.365)	7846|TUBA1A(15.365)	10381|TUBB3(8.253)	7153|TOP2A(8.253)	1962|EHHADH(8.253)	1131|CHRM3(8.253)	1128|CHRM1(8.253)	51807|TUBA8(8.253)	8001|GLRA3(8.253)	10382|TUBB4A(8.253)	112714|TUBA3E(8.253)	84617|TUBB6(8.253)	347688|TUBB8(8.253)	347733|TUBB2B(8.253)	1133|CHRM5(8.253)	10383|TUBB4B(8.253)	476|ATP1A1(8.253)	2562|GABRB3(8.253)	7280|TUBB2A(8.253)	5737|PTGFR(8.253)	7277|TUBA4A(8.253)	1129|CHRM2(8.253)	1132|CHRM4(8.253)	6122|RPL3(5.785)	7155|TOP2B(5.785)	478|ATP1A3(3.351)	2560|GABRB1(3.351)	4133|MAP2(3.351)	3614|IMPDH1(3.351)	596|BCL2(3.351)	8856|NR1I2(3.351)	1135|CHRNA2(3.351)	4137|MAPT(3.351)	477|ATP1A2(3.351)	3615|IMPDH2(3.351)	590|BCHE(3.351)	79861|TUBAL3(3.351)	81027|TUBB1(3.351)	4134|MAP4(3.351)
Beta-Chamigrene	ID:27358 From TCMID database	3750|KCND1(80.882)	3738|KCNA3(80.882)	5564|PRKAB1(80.882)	124|ADH1A(80.882)	3744|KCNA10(80.882)	2593|GAMT(80.882)	3748|KCNC3(80.882)	3736|KCNA1(80.882)	3737|KCNA2(80.882)	7173|TPO(80.882)	847|CAT(80.882)	3745|KCNB1(80.882)	125|ADH1B(80.882)	1742|DLG4(80.882)	3747|KCNC2(80.882)	3746|KCNC1(80.882)	126|ADH1C(80.882)	9312|KCNB2(80.882)	3741|KCNA5(80.882)	6035|RNASE1(80.882)	3751|KCND2(80.882)	217|ALDH2(80.882)	3739|KCNA4(80.882)	3743|KCNA7(80.882)	3742|KCNA6(80.882)	3752|KCND3(80.882)	2983|GUCY1B3(55.444)	2628|GATM(55.444)	50801|KCNK4(55.444)	389434|IYD(55.444)	3784|KCNQ1(55.444)	1586|CYP17A1(48.000)	2099|ESR1(48.000)	5241|PGR(48.000)	4986|OPRK1(48.000)	4306|NR3C2(48.000)	2203|FBP1(22.373)	9162|DGKI(22.373)	131|ADH7(22.373)	4781|NFIB(22.373)	114757|CYGB(22.373)	9369|NRXN3(22.373)	94030|LRRC4B(22.373)	343|AQP8(22.373)	170302|ARX(22.373)	3479|IGF1(22.373)	85358|SHANK3(22.373)	91703|ACY3(22.373)
3-Methyl Betuletol	ID:14150 From TCMID database	6286|S100P(23.000)	3778|KCNMA1(23.000)	775|CACNA1C(5.859)	157855|KCNU1(5.859)	1146|CHRNG(3.351)	3775|KCNK1(3.351)	10381|TUBB3(3.351)	4790|NFKB1(3.351)	148|ADRA1A(3.351)	2555|GABRA2(3.351)	2697|GJA1(3.351)	7153|TOP2A(3.351)	1137|CHRNA4(3.351)	154|ADRB2(3.351)	1142|CHRNB3(3.351)	6646|SOAT1(3.351)	4547|MTTP(3.351)	4985|OPRD1(3.351)	150|ADRA2A(3.351)	10800|CYSLTR1(3.351)	203068|TUBB(3.351)	1269|CNR2(3.351)	7412|VCAM1(3.351)	7124|TNF(3.351)	1139|CHRNA7(3.351)	10382|TUBB4A(3.351)	6331|SCN5A(3.351)	112714|TUBA3E(3.351)	84617|TUBB6(3.351)	759|CA1(3.351)	1134|CHRNA1(3.351)	153|ADRB1(3.351)	6037|RNASE3(3.351)	57053|CHRNA10(3.351)	146|ADRA1D(3.351)	2891|GRIA2(3.351)	347733|TUBB2B(3.351)	64805|P2RY12(3.351)	5739|PTGIR(3.351)	4986|OPRK1(3.351)	1136|CHRNA3(3.351)	4583|MUC2(3.351)	3567|IL5(3.351)	1141|CHRNB2(3.351)	6335|SCN9A(3.351)	4718|NDUFC2(3.351)	4988|OPRM1(3.351)	43|ACHE(3.351)
Clovene	ID:3848 From TCMID database	3750|KCND1(80.882)	3738|KCNA3(80.882)	5564|PRKAB1(80.882)	124|ADH1A(80.882)	3744|KCNA10(80.882)	2593|GAMT(80.882)	3748|KCNC3(80.882)	3736|KCNA1(80.882)	3737|KCNA2(80.882)	7173|TPO(80.882)	847|CAT(80.882)	3745|KCNB1(80.882)	125|ADH1B(80.882)	1742|DLG4(80.882)	3747|KCNC2(80.882)	3746|KCNC1(80.882)	126|ADH1C(80.882)	9312|KCNB2(80.882)	3741|KCNA5(80.882)	6035|RNASE1(80.882)	3751|KCND2(80.882)	217|ALDH2(80.882)	3739|KCNA4(80.882)	3743|KCNA7(80.882)	3742|KCNA6(80.882)	3752|KCND3(80.882)	2983|GUCY1B3(55.444)	2628|GATM(55.444)	50801|KCNK4(55.444)	389434|IYD(55.444)	3784|KCNQ1(55.444)	2203|FBP1(22.373)	9162|DGKI(22.373)	131|ADH7(22.373)	4781|NFIB(22.373)	114757|CYGB(22.373)	9369|NRXN3(22.373)	94030|LRRC4B(22.373)	343|AQP8(22.373)	170302|ARX(22.373)	3479|IGF1(22.373)	85358|SHANK3(22.373)	91703|ACY3(22.373)	443|ASPA(22.373)	9378|NRXN1(22.373)	1906|EDN1(22.373)	5020|OXT(22.373)	9863|MAGI2(22.373)
Geranyl Acetate	ID:8312 From TCMID database	2555|GABRA2(15.365)	2563|GABRD(15.365)	2560|GABRB1(15.365)	2567|GABRG3(15.365)	2099|ESR1(15.365)	2564|GABRE(15.365)	2556|GABRA3(15.365)	2565|GABRG1(15.365)	5241|PGR(15.365)	2568|GABRP(15.365)	2557|GABRA4(15.365)	2561|GABRB2(15.365)	55879|GABRQ(15.365)	2562|GABRB3(15.365)	2558|GABRA5(15.365)	2559|GABRA6(15.365)	2554|GABRA1(15.365)	2566|GABRG2(15.365)	151|ADRA2B(15.365)	4881|NPR1(8.253)	781|CACNA2D1(3.351)	8912|CACNA1H(3.351)	1131|CHRM3(3.351)	1128|CHRM1(3.351)	9254|CACNA2D2(3.351)	3736|KCNA1(3.351)	7173|TPO(3.351)	810|CALML3(3.351)	779|CACNA1S(3.351)	367|AR(3.351)	2908|NR3C1(3.351)	775|CACNA1C(3.351)	776|CACNA1D(3.351)	805|CALM2(3.351)	783|CACNB2(3.351)	808|CALM3(3.351)	1129|CHRM2(3.351)	801|CALM1(3.351)	786|CACNG1(3.351)	162514|TRPV3(3.138)	4986|OPRK1(3.138)	79054|TRPM8(3.138)	8989|TRPA1(3.138)	6257|RXRB(2.608)	6546|SLC8A1(2.608)	2161|F12(2.608)	5918|RARRES1(2.608)	190|NR0B1(2.608)
Wyerone	ID:22725 From TCMID database	367|AR(15.365)	2147|F2(15.365)	781|CACNA2D1(8.253)	5327|PLAT(8.253)	8912|CACNA1H(8.253)	5141|PDE4A(8.253)	2099|ESR1(8.253)	9254|CACNA2D2(8.253)	5731|PTGER1(8.253)	779|CACNA1S(8.253)	5144|PDE4D(8.253)	5241|PGR(8.253)	2908|NR3C1(8.253)	5739|PTGIR(8.253)	775|CACNA1C(8.253)	776|CACNA1D(8.253)	200895|DHFRL1(8.253)	5143|PDE4C(8.253)	1719|DHFR(8.253)	3359|HTR3A(8.253)	5142|PDE4B(8.253)	783|CACNB2(8.253)	1588|CYP19A1(8.253)	7298|TYMS(8.253)	4306|NR3C2(8.253)	6257|RXRB(3.351)	8654|PDE5A(3.351)	57105|CYSLTR2(3.351)	10800|CYSLTR1(3.351)	8911|CACNA1I(3.351)	5916|RARG(3.351)	5915|RARB(3.351)	3326|HSP90AB1(3.351)	5444|PON1(3.351)	1636|ACE(3.351)	2357|FPR1(3.351)	5742|PTGS1(3.351)	5743|PTGS2(3.351)	8913|CACNA1G(3.351)	5914|RARA(3.351)	3320|HSP90AA1(3.351)	185|AGTR1(3.351)	50940|PDE11A(3.351)	5729|PTGDR(3.351)	|(2.394)	57573|ZNF471(2.394)	8563|THOC5(2.394)	8434|RECK(2.394)
Gomisin S	ID:8924 From TCMID database	759|CA1(23.000)	4023|LPL(15.365)	64805|P2RY12(15.365)	5739|PTGIR(15.365)	5467|PPARD(15.365)	2099|ESR1(8.253)	6257|RXRB(5.785)	7153|TOP2A(5.785)	6646|SOAT1(5.785)	1131|CHRM3(5.785)	2100|ESR2(5.785)	4547|MTTP(5.785)	4985|OPRD1(5.785)	203068|TUBB(5.785)	5916|RARG(5.785)	3358|HTR2C(5.785)	5915|RARB(5.785)	6258|RXRG(5.785)	4986|OPRK1(5.785)	6532|SLC6A4(5.785)	4988|OPRM1(5.785)	8856|NR1I2(5.785)	116443|GRIN3A(5.785)	8435|SOAT2(5.785)	5914|RARA(5.785)	81027|TUBB1(5.785)	7277|TUBA4A(5.785)	6256|RXRA(5.785)	6530|SLC6A2(5.785)	1146|CHRNG(3.351)	3775|KCNK1(3.351)	10381|TUBB3(3.351)	148|ADRA1A(3.351)	1909|EDNRA(3.351)	1586|CYP17A1(3.351)	2697|GJA1(3.351)	1962|EHHADH(3.351)	1137|CHRNA4(3.351)	154|ADRB2(3.351)	1142|CHRNB3(3.351)	51807|TUBA8(3.351)	150|ADRA2A(3.351)	3351|HTR1B(3.351)	7412|VCAM1(3.351)	1910|EDNRB(3.351)	1139|CHRNA7(3.351)	10382|TUBB4A(3.351)	6331|SCN5A(3.351)
Gomisin D	ID:8908 From TCMID database	7153|TOP2A(23.000)	203068|TUBB(23.000)	10382|TUBB4A(23.000)	347733|TUBB2B(23.000)	10383|TUBB4B(23.000)	84790|TUBA1C(23.000)	10376|TUBA1B(23.000)	7277|TUBA4A(23.000)	7846|TUBA1A(23.000)	10381|TUBB3(15.365)	1962|EHHADH(15.365)	51807|TUBA8(15.365)	112714|TUBA3E(15.365)	84617|TUBB6(15.365)	347688|TUBB8(15.365)	7278|TUBA3C(15.365)	7280|TUBB2A(15.365)	7155|TOP2B(15.365)	113457|TUBA3D(15.365)	1131|CHRM3(8.253)	1128|CHRM1(8.253)	8001|GLRA3(8.253)	367|AR(8.253)	1133|CHRM5(8.253)	476|ATP1A1(8.253)	2562|GABRB3(8.253)	79861|TUBAL3(8.253)	81027|TUBB1(8.253)	1129|CHRM2(8.253)	1132|CHRM4(8.253)	7150|TOP1(5.859)	116447|TOP1MT(5.859)	6122|RPL3(5.785)	1105|CHD1(5.785)	213|ALB(5.785)	478|ATP1A3(3.351)	2560|GABRB1(3.351)	51174|TUBD1(3.351)	1576|CYP3A4(3.351)	27175|TUBG2(3.351)	51175|TUBE1(3.351)	3614|IMPDH1(3.351)	3725|JUN(3.351)	477|ATP1A2(3.351)	23569|PADI4(3.351)	3615|IMPDH2(3.351)	2741|GLRA1(3.351)	7283|TUBG1(3.351)
Thujopsene	ID:21337 From TCMID database	3750|KCND1(80.882)	3738|KCNA3(80.882)	5564|PRKAB1(80.882)	124|ADH1A(80.882)	3744|KCNA10(80.882)	2593|GAMT(80.882)	3748|KCNC3(80.882)	3736|KCNA1(80.882)	3737|KCNA2(80.882)	7173|TPO(80.882)	847|CAT(80.882)	3745|KCNB1(80.882)	125|ADH1B(80.882)	1742|DLG4(80.882)	3747|KCNC2(80.882)	3746|KCNC1(80.882)	126|ADH1C(80.882)	9312|KCNB2(80.882)	3741|KCNA5(80.882)	6035|RNASE1(80.882)	3751|KCND2(80.882)	217|ALDH2(80.882)	3739|KCNA4(80.882)	3743|KCNA7(80.882)	3742|KCNA6(80.882)	3752|KCND3(80.882)	2983|GUCY1B3(55.444)	2628|GATM(55.444)	50801|KCNK4(55.444)	389434|IYD(55.444)	3784|KCNQ1(55.444)	2099|ESR1(48.000)	5241|PGR(48.000)	2203|FBP1(22.373)	9162|DGKI(22.373)	131|ADH7(22.373)	4781|NFIB(22.373)	114757|CYGB(22.373)	9369|NRXN3(22.373)	94030|LRRC4B(22.373)	343|AQP8(22.373)	170302|ARX(22.373)	3479|IGF1(22.373)	85358|SHANK3(22.373)	91703|ACY3(22.373)	443|ASPA(22.373)	9378|NRXN1(22.373)	1906|EDN1(22.373)
Geraniol	ID:8311 From TCMID database	51109|RDH11(80.882)	5949|RBP3(80.882)	54884|RETSAT(80.882)	112724|RDH13(80.882)	9249|DHRS3(80.882)	5959|RDH5(80.882)	220|ALDH1A3(80.882)	145226|RDH12(80.882)	10901|DHRS4(80.882)	5947|RBP1(80.882)	216|ALDH1A1(80.882)	6017|RLBP1(80.882)	57665|RDH14(80.882)	50700|RDH8(80.882)	9227|LRAT(80.882)	8854|ALDH1A2(80.882)	218|ALDH3A1(55.444)	6010|RHO(55.444)	6247|RS1(55.444)	1512|CTSH(22.373)	94233|OPN4(22.373)	157506|RDH10(22.373)	64577|ALDH8A1(22.373)	6462|SHBG(22.373)	10202|DHRS2(22.373)	51478|HSD17B7(22.373)	367|AR(22.373)	7067|THRA(22.373)	5076|PAX2(22.373)	874|CBR3(22.373)	2625|GATA3(22.373)	429|ASCL1(22.373)	1749|DLX5(22.373)	5979|RET(22.373)	7068|THRB(22.373)	1428|CRYM(22.373)	706|TSPO(22.373)	221391|OPN5(22.373)	10170|DHRS9(22.373)	873|CBR1(22.373)	1543|CYP1A1(22.373)	782|CACNB1(15.365)	2893|GRIA4(15.365)	2555|GABRA2(15.365)	10369|CACNG2(15.365)	2563|GABRD(15.365)	1137|CHRNA4(15.365)	1142|CHRNB3(15.365)
Cyclokoreanine B	ID:4501 From TCMID database	51109|RDH11(5.785)	6715|SRD5A1(5.785)	148|ADRA1A(5.785)	5949|RBP3(5.785)	54884|RETSAT(5.785)	112724|RDH13(5.785)	9249|DHRS3(5.785)	5959|RDH5(5.785)	2161|F12(5.785)	5618|PRLR(5.785)	1128|CHRM1(5.785)	190|NR0B1(5.785)	2099|ESR1(5.785)	5731|PTGER1(5.785)	4843|NOS2(5.785)	5241|PGR(5.785)	367|AR(5.785)	2908|NR3C1(5.785)	5739|PTGIR(5.785)	220|ALDH1A3(5.785)	145226|RDH12(5.785)	6571|SLC18A2(5.785)	10901|DHRS4(5.785)	1135|CHRNA2(5.785)	5947|RBP1(5.785)	216|ALDH1A1(5.785)	6017|RLBP1(5.785)	5737|PTGFR(5.785)	57665|RDH14(5.785)	50700|RDH8(5.785)	301|ANXA1(5.785)	9227|LRAT(5.785)	8854|ALDH1A2(5.785)	7421|VDR(5.785)	1594|CYP27B1(5.785)	4306|NR3C2(5.785)	6531|SLC6A3(3.351)	468|ATF4(3.351)	782|CACNB1(3.351)	781|CACNA2D1(3.351)	1146|CHRNG(3.351)	3775|KCNK1(3.351)	3764|KCNJ8(3.351)	3768|KCNJ12(3.351)	3356|HTR2A(3.351)	1137|CHRNA4(3.351)	154|ADRB2(3.351)	1142|CHRNB3(3.351)
Citropten	ID:3770 From TCMID database	4790|NFKB1(8.253)	4543|MTNR1A(8.253)	10800|CYSLTR1(8.253)	7124|TNF(8.253)	4544|MTNR1B(8.253)	6037|RNASE3(8.253)	4583|MUC2(8.253)	3567|IL5(8.253)	1429|CRYZ(5.785)	79001|VKORC1(5.785)	6286|S100P(5.785)	1728|NQO1(5.785)	3778|KCNMA1(5.785)	266629|SEC14L3(3.351)	10381|TUBB3(3.351)	203068|TUBB(3.351)	10382|TUBB4A(3.351)	5515|PPP2CA(3.351)	84617|TUBB6(3.351)	347688|TUBB8(3.351)	347733|TUBB2B(3.351)	5578|PRKCA(3.351)	8856|NR1I2(3.351)	10383|TUBB4B(3.351)	10846|PDE10A(3.351)	240|ALOX5(3.351)	7280|TUBB2A(3.351)	5516|PPP2CB(3.351)	23541|SEC14L2(3.351)	1606|DGKA(3.351)	5579|PRKCB(3.351)	5142|PDE4B(3.351)	81027|TUBB1(3.351)	284904|SEC14L4(3.351)	6646|SOAT1(3.138)	4547|MTTP(3.138)	8435|SOAT2(3.138)	|(2.328)	57573|ZNF471(2.328)	8563|THOC5(2.328)	8434|RECK(2.328)	10309|CCNO(2.328)	7652|ZNF99(2.328)	80176|SPSB1(2.328)	386678|KRTAP10-11(2.328)	1387|CREBBP(2.328)	55854|ZC3H15(2.328)	150275|CCDC117(2.328)
Beta-Bisabolene	ID:24070 From TCMID database	3750|KCND1(80.882)	3738|KCNA3(80.882)	5564|PRKAB1(80.882)	124|ADH1A(80.882)	3744|KCNA10(80.882)	2593|GAMT(80.882)	3748|KCNC3(80.882)	3736|KCNA1(80.882)	3737|KCNA2(80.882)	7173|TPO(80.882)	847|CAT(80.882)	3745|KCNB1(80.882)	125|ADH1B(80.882)	1742|DLG4(80.882)	3747|KCNC2(80.882)	3746|KCNC1(80.882)	126|ADH1C(80.882)	9312|KCNB2(80.882)	3741|KCNA5(80.882)	6035|RNASE1(80.882)	3751|KCND2(80.882)	217|ALDH2(80.882)	3739|KCNA4(80.882)	3743|KCNA7(80.882)	3742|KCNA6(80.882)	3752|KCND3(80.882)	2983|GUCY1B3(55.444)	2628|GATM(55.444)	50801|KCNK4(55.444)	389434|IYD(55.444)	3784|KCNQ1(55.444)	1586|CYP17A1(48.000)	2099|ESR1(48.000)	5241|PGR(48.000)	4986|OPRK1(48.000)	4306|NR3C2(48.000)	2203|FBP1(22.373)	9162|DGKI(22.373)	131|ADH7(22.373)	4781|NFIB(22.373)	114757|CYGB(22.373)	9369|NRXN3(22.373)	94030|LRRC4B(22.373)	343|AQP8(22.373)	170302|ARX(22.373)	3479|IGF1(22.373)	85358|SHANK3(22.373)	91703|ACY3(22.373)
Terpinen-4-Ol	ID:20976 From TCMID database	2099|ESR1(122.778)	5241|PGR(122.778)	54361|WNT4(55.444)	367|AR(48.000)	2908|NR3C1(48.000)	7421|VDR(48.000)	7022|TFAP2C(22.373)	8600|TNFSF11(22.373)	5245|PHB(22.373)	27324|TOX3(22.373)	7040|TGFB1(22.373)	5469|MED1(22.373)	4824|NKX3-1(22.373)	2100|ESR2(22.373)	4734|NEDD4(22.373)	6469|SHH(22.373)	6317|SERPINB3(22.373)	51176|LEF1(22.373)	2263|FGFR2(22.373)	6714|SRC(22.373)	51366|UBR5(22.373)	374|AREG(22.373)	947|CD34(22.373)	2852|GPER1(22.373)	7474|WNT5A(22.373)	6662|SOX9(22.373)	5155|PDGFB(22.373)	8805|TRIM24(22.373)	2555|GABRA2(8.253)	2563|GABRD(8.253)	2560|GABRB1(8.253)	2567|GABRG3(8.253)	2564|GABRE(8.253)	2556|GABRA3(8.253)	2565|GABRG1(8.253)	2568|GABRP(8.253)	2557|GABRA4(8.253)	2561|GABRB2(8.253)	55879|GABRQ(8.253)	2562|GABRB3(8.253)	2558|GABRA5(8.253)	2559|GABRA6(8.253)	2554|GABRA1(8.253)	2566|GABRG2(8.253)	29842|TFCP2L1(5.859)	207|AKT1(5.859)	7494|XBP1(5.859)	23411|SIRT1(5.859)
Delta-Terpineol	ID:25205 From TCMID database	2099|ESR1(80.882)	5241|PGR(80.882)	54361|WNT4(55.444)	162514|TRPV3(48.000)	4986|OPRK1(48.000)	79054|TRPM8(48.000)	8989|TRPA1(48.000)	7022|TFAP2C(22.373)	8600|TNFSF11(22.373)	5245|PHB(22.373)	27324|TOX3(22.373)	7040|TGFB1(22.373)	5469|MED1(22.373)	4824|NKX3-1(22.373)	2100|ESR2(22.373)	4734|NEDD4(22.373)	6469|SHH(22.373)	6317|SERPINB3(22.373)	51176|LEF1(22.373)	2263|FGFR2(22.373)	6714|SRC(22.373)	51366|UBR5(22.373)	374|AREG(22.373)	947|CD34(22.373)	2852|GPER1(22.373)	7474|WNT5A(22.373)	6662|SOX9(22.373)	5155|PDGFB(22.373)	7421|VDR(22.373)	8805|TRIM24(22.373)	2555|GABRA2(8.253)	2563|GABRD(8.253)	2560|GABRB1(8.253)	2567|GABRG3(8.253)	2564|GABRE(8.253)	2556|GABRA3(8.253)	2565|GABRG1(8.253)	367|AR(8.253)	2568|GABRP(8.253)	2557|GABRA4(8.253)	2561|GABRB2(8.253)	55879|GABRQ(8.253)	2562|GABRB3(8.253)	2558|GABRA5(8.253)	2559|GABRA6(8.253)	2554|GABRA1(8.253)	2566|GABRG2(8.253)	29842|TFCP2L1(5.859)
Epigomisin O	ID:6925 From TCMID database	7153|TOP2A(15.365)	203068|TUBB(15.365)	10382|TUBB4A(15.365)	347733|TUBB2B(15.365)	10383|TUBB4B(15.365)	84790|TUBA1C(15.365)	10376|TUBA1B(15.365)	7277|TUBA4A(15.365)	7846|TUBA1A(15.365)	10381|TUBB3(8.253)	1962|EHHADH(8.253)	51807|TUBA8(8.253)	112714|TUBA3E(8.253)	84617|TUBB6(8.253)	759|CA1(8.253)	347688|TUBB8(8.253)	7278|TUBA3C(8.253)	7280|TUBB2A(8.253)	7155|TOP2B(8.253)	113457|TUBA3D(8.253)	3356|HTR2A(5.785)	1131|CHRM3(5.785)	1128|CHRM1(5.785)	1133|CHRM5(5.785)	6532|SLC6A4(5.785)	81027|TUBB1(5.785)	1129|CHRM2(5.785)	1132|CHRM4(5.785)	6530|SLC6A2(5.785)	1244|ABCC2(3.351)	2203|FBP1(3.351)	266629|SEC14L3(3.351)	207|AKT1(3.351)	1146|CHRNG(3.351)	3775|KCNK1(3.351)	5564|PRKAB1(3.351)	90|ACVR1(3.351)	439|ASNA1(3.351)	148|ADRA1A(3.351)	157|ADRBK2(3.351)	55902|ACSS2(3.351)	2697|GJA1(3.351)	1137|CHRNA4(3.351)	154|ADRB2(3.351)	1142|CHRNB3(3.351)	94|ACVRL1(3.351)	107|ADCY1(3.351)	4985|OPRD1(3.351)
Benzoylgomisin O	ID:25200 From TCMID database	4543|MTNR1A(8.253)	4544|MTNR1B(8.253)	7153|TOP2A(5.785)	3356|HTR2A(5.785)	6646|SOAT1(5.785)	1131|CHRM3(5.785)	4547|MTTP(5.785)	1128|CHRM1(5.785)	203068|TUBB(5.785)	1133|CHRM5(5.785)	6532|SLC6A4(5.785)	8435|SOAT2(5.785)	81027|TUBB1(5.785)	7277|TUBA4A(5.785)	1129|CHRM2(5.785)	1132|CHRM4(5.785)	7155|TOP2B(5.785)	6530|SLC6A2(5.785)	266629|SEC14L3(3.351)	5515|PPP2CA(3.351)	5578|PRKCA(3.351)	8856|NR1I2(3.351)	10846|PDE10A(3.351)	240|ALOX5(3.351)	5516|PPP2CB(3.351)	23541|SEC14L2(3.351)	1606|DGKA(3.351)	5579|PRKCB(3.351)	5142|PDE4B(3.351)	284904|SEC14L4(3.351)	6531|SLC6A3(2.608)	6257|RXRB(2.608)	1535|CYBA(2.608)	148|ADRA1A(2.608)	3859|KRT12(2.608)	4130|MAP1A(2.608)	1137|CHRNA4(2.608)	5880|RAC2(2.608)	154|ADRB2(2.608)	2100|ESR2(2.608)	6122|RPL3(2.608)	5879|RAC1(2.608)	4985|OPRD1(2.608)	3357|HTR2B(2.608)	7099|TLR4(2.608)	4689|NCF4(2.608)	150|ADRA2A(2.608)	3351|HTR1B(2.608)
Phenyl-2-Propanone	ID:17115 From TCMID database	5740|PTGIS(80.882)	79001|VKORC1(80.882)	1584|CYP11B1(80.882)	5742|PTGS1(80.882)	5743|PTGS2(80.882)	1585|CYP11B2(80.882)	8913|CACNA1G(80.882)	8912|CACNA1H(55.444)	3938|LCT(55.444)	154807|VKORC1L1(55.444)	8710|SERPINB7(55.444)	6531|SLC6A3(48.000)	5327|PLAT(48.000)	148|ADRA1A(48.000)	154|ADRB2(48.000)	7056|THBD(48.000)	150|ADRA2A(48.000)	5468|PPARG(48.000)	4129|MAOB(48.000)	153|ADRB1(48.000)	596|BCL2(48.000)	146|ADRA1D(48.000)	2169|FABP2(48.000)	1813|DRD2(48.000)	4128|MAOA(48.000)	6532|SLC6A4(48.000)	6571|SLC18A2(48.000)	1080|CFTR(48.000)	147|ADRA1B(48.000)	152|ADRA2C(48.000)	155|ADRB3(48.000)	134864|TAAR1(48.000)	9607|CARTPT(48.000)	151|ADRA2B(48.000)	6530|SLC6A2(48.000)	57447|NDRG2(22.373)	10135|NAMPT(22.373)	28984|RGCC(22.373)	252995|FNDC5(22.373)	552|AVPR1A(22.373)	284207|METRNL(22.373)	5601|MAPK9(22.373)	8529|CYP4F2(22.373)	57834|CYP4F11(22.373)	57493|HEG1(22.373)	551|AVP(22.373)	624|BDKRB2(22.373)	4761|NEUROD2(22.373)
Beta-Pinene	ID:23545 From TCMID database	3750|KCND1(80.882)	3738|KCNA3(80.882)	5564|PRKAB1(80.882)	124|ADH1A(80.882)	3744|KCNA10(80.882)	2593|GAMT(80.882)	3748|KCNC3(80.882)	3736|KCNA1(80.882)	3737|KCNA2(80.882)	7173|TPO(80.882)	847|CAT(80.882)	3745|KCNB1(80.882)	125|ADH1B(80.882)	1742|DLG4(80.882)	3747|KCNC2(80.882)	3746|KCNC1(80.882)	126|ADH1C(80.882)	9312|KCNB2(80.882)	3741|KCNA5(80.882)	6035|RNASE1(80.882)	3751|KCND2(80.882)	217|ALDH2(80.882)	3739|KCNA4(80.882)	3743|KCNA7(80.882)	3742|KCNA6(80.882)	3752|KCND3(80.882)	2983|GUCY1B3(55.444)	2628|GATM(55.444)	50801|KCNK4(55.444)	389434|IYD(55.444)	3784|KCNQ1(55.444)	2203|FBP1(22.373)	9162|DGKI(22.373)	131|ADH7(22.373)	4781|NFIB(22.373)	114757|CYGB(22.373)	9369|NRXN3(22.373)	94030|LRRC4B(22.373)	343|AQP8(22.373)	170302|ARX(22.373)	3479|IGF1(22.373)	85358|SHANK3(22.373)	91703|ACY3(22.373)	443|ASPA(22.373)	9378|NRXN1(22.373)	1906|EDN1(22.373)	5020|OXT(22.373)	9863|MAGI2(22.373)
Gomisin O	ID:8922 From TCMID database	7153|TOP2A(15.365)	203068|TUBB(15.365)	10382|TUBB4A(15.365)	347733|TUBB2B(15.365)	10383|TUBB4B(15.365)	84790|TUBA1C(15.365)	10376|TUBA1B(15.365)	7277|TUBA4A(15.365)	7846|TUBA1A(15.365)	10381|TUBB3(8.253)	1962|EHHADH(8.253)	51807|TUBA8(8.253)	112714|TUBA3E(8.253)	84617|TUBB6(8.253)	759|CA1(8.253)	347688|TUBB8(8.253)	7278|TUBA3C(8.253)	7280|TUBB2A(8.253)	7155|TOP2B(8.253)	113457|TUBA3D(8.253)	3356|HTR2A(5.785)	1131|CHRM3(5.785)	1128|CHRM1(5.785)	1133|CHRM5(5.785)	6532|SLC6A4(5.785)	81027|TUBB1(5.785)	1129|CHRM2(5.785)	1132|CHRM4(5.785)	6530|SLC6A2(5.785)	1244|ABCC2(3.351)	2203|FBP1(3.351)	266629|SEC14L3(3.351)	207|AKT1(3.351)	1146|CHRNG(3.351)	3775|KCNK1(3.351)	5564|PRKAB1(3.351)	90|ACVR1(3.351)	439|ASNA1(3.351)	148|ADRA1A(3.351)	157|ADRBK2(3.351)	55902|ACSS2(3.351)	2697|GJA1(3.351)	1137|CHRNA4(3.351)	154|ADRB2(3.351)	1142|CHRNB3(3.351)	94|ACVRL1(3.351)	107|ADCY1(3.351)	4985|OPRD1(3.351)
Gomisin G	ID:8911 From TCMID database	7153|TOP2A(15.365)	1131|CHRM3(15.365)	1128|CHRM1(15.365)	203068|TUBB(15.365)	10382|TUBB4A(15.365)	112714|TUBA3E(15.365)	347733|TUBB2B(15.365)	1133|CHRM5(15.365)	10383|TUBB4B(15.365)	7278|TUBA3C(15.365)	84790|TUBA1C(15.365)	7280|TUBB2A(15.365)	10376|TUBA1B(15.365)	7277|TUBA4A(15.365)	1129|CHRM2(15.365)	1132|CHRM4(15.365)	113457|TUBA3D(15.365)	7846|TUBA1A(15.365)	10381|TUBB3(8.253)	1962|EHHADH(8.253)	51174|TUBD1(8.253)	51807|TUBA8(8.253)	27175|TUBG2(8.253)	84617|TUBB6(8.253)	51175|TUBE1(8.253)	347688|TUBB8(8.253)	3725|JUN(8.253)	81027|TUBB1(8.253)	7283|TUBG1(8.253)	7155|TOP2B(8.253)	6122|RPL3(3.351)	2099|ESR1(3.351)	8001|GLRA3(3.351)	367|AR(3.351)	476|ATP1A1(3.351)	2562|GABRB3(3.351)	5737|PTGFR(3.351)	79861|TUBAL3(3.351)	266629|SEC14L3(2.608)	6257|RXRB(2.608)	148|ADRA1A(2.608)	6323|SCN1A(2.608)	3859|KRT12(2.608)	3356|HTR2A(2.608)	4130|MAP1A(2.608)	154|ADRB2(2.608)	6646|SOAT1(2.608)	2100|ESR2(2.608)
Citronellol	ID:3768 From TCMID database	51109|RDH11(80.882)	5949|RBP3(80.882)	54884|RETSAT(80.882)	112724|RDH13(80.882)	9249|DHRS3(80.882)	5959|RDH5(80.882)	220|ALDH1A3(80.882)	145226|RDH12(80.882)	10901|DHRS4(80.882)	5947|RBP1(80.882)	216|ALDH1A1(80.882)	6017|RLBP1(80.882)	57665|RDH14(80.882)	50700|RDH8(80.882)	9227|LRAT(80.882)	8854|ALDH1A2(80.882)	218|ALDH3A1(55.444)	6010|RHO(55.444)	6247|RS1(55.444)	2161|F12(48.000)	2099|ESR1(48.000)	5241|PGR(48.000)	1512|CTSH(22.373)	94233|OPN4(22.373)	157506|RDH10(22.373)	64577|ALDH8A1(22.373)	6462|SHBG(22.373)	10202|DHRS2(22.373)	51478|HSD17B7(22.373)	367|AR(22.373)	7067|THRA(22.373)	5076|PAX2(22.373)	874|CBR3(22.373)	2625|GATA3(22.373)	429|ASCL1(22.373)	1749|DLX5(22.373)	5979|RET(22.373)	7068|THRB(22.373)	1428|CRYM(22.373)	706|TSPO(22.373)	221391|OPN5(22.373)	10170|DHRS9(22.373)	873|CBR1(22.373)	1543|CYP1A1(22.373)	782|CACNB1(15.365)	2893|GRIA4(15.365)	2555|GABRA2(15.365)	10369|CACNG2(15.365)
2-(P-Cyclohexyl-Phenoxy)Ethanol	ID:4498 From TCMID database	4023|LPL(80.882)	1071|CETP(55.444)	5742|PTGS1(48.000)	5743|PTGS2(48.000)	240|ALOX5(48.000)	313|AOAH(22.373)	344|APOC2(22.373)	9388|LIPG(22.373)	1909|EDNRA(15.365)	1910|EDNRB(15.365)	8654|PDE5A(8.253)	5141|PDE4A(8.253)	2099|ESR1(8.253)	759|CA1(8.253)	10846|PDE10A(8.253)	100|ADA(8.253)	51599|LSR(5.859)	336|APOA2(5.859)	1435|CSF1(5.859)	4790|NFKB1(5.859)	55911|APOBR(5.859)	948|CD36(5.859)	10062|NR1H3(5.859)	3990|LIPC(5.859)	114882|OSBPL8(5.859)	5320|PLA2G2A(5.859)	116519|APOA5(5.859)	6646|SOAT1(5.859)	5601|MAPK9(5.859)	348|APOE(5.859)	7804|LRP8(5.859)	57104|PNPLA2(5.859)	350|APOH(5.859)	3553|IL1B(5.859)	7124|TNF(5.859)	183|AGT(5.859)	5468|PPARG(5.859)	8399|PLA2G10(5.859)	4035|LRP1(5.859)	821|CANX(5.859)	128486|FITM2(5.859)	5583|PRKCH(5.859)	5340|PLG(5.859)	1149|CIDEA(5.859)	4481|MSR1(5.859)	1437|CSF2(5.859)	345|APOC3(5.859)	7376|NR1H2(5.859)
2-Isopropyl-5-Methylanisole	ID:11623 From TCMID database	10846|PDE10A(80.882)	5142|PDE4B(80.882)	5144|PDE4D(55.444)	2555|GABRA2(48.000)	2563|GABRD(48.000)	2560|GABRB1(48.000)	2567|GABRG3(48.000)	2564|GABRE(48.000)	6326|SCN2A(48.000)	2556|GABRA3(48.000)	2565|GABRG1(48.000)	2568|GABRP(48.000)	2557|GABRA4(48.000)	2561|GABRB2(48.000)	6329|SCN4A(48.000)	55879|GABRQ(48.000)	2562|GABRB3(48.000)	2558|GABRA5(48.000)	2559|GABRA6(48.000)	2554|GABRA1(48.000)	2566|GABRG2(48.000)	8654|PDE5A(22.373)	5152|PDE9A(22.373)	5153|PDE1B(22.373)	5350|PLN(22.373)	3270|HRC(22.373)	817|CAMK2D(22.373)	5138|PDE2A(22.373)	818|CAMK2G(22.373)	50940|PDE11A(22.373)	5141|PDE4A(15.365)	5139|PDE3A(15.365)	4543|MTNR1A(15.365)	4544|MTNR1B(15.365)	3358|HTR2C(15.365)	775|CACNA1C(15.365)	1787|TRDMT1(15.365)	1719|DHFR(15.365)	7298|TYMS(15.365)	200895|DHFRL1(8.253)	1259|CNGA1(5.859)	27115|PDE7B(5.859)	10891|PPARGC1A(5.859)	9722|NOS1AP(5.859)	338442|HCAR2(5.859)	3759|KCNJ2(5.859)	5148|PDE6G(5.859)	1260|CNGA2(5.859)
Schisandrol A	ID:19458 From TCMID database	2099|ESR1(23.000)	4023|LPL(15.365)	6531|SLC6A3(8.253)	1131|CHRM3(8.253)	4985|OPRD1(8.253)	759|CA1(8.253)	3358|HTR2C(8.253)	4986|OPRK1(8.253)	6532|SLC6A4(8.253)	4988|OPRM1(8.253)	116443|GRIN3A(8.253)	6530|SLC6A2(8.253)	7022|TFAP2C(5.859)	27324|TOX3(5.859)	5469|MED1(5.859)	4824|NKX3-1(5.859)	2100|ESR2(5.859)	6469|SHH(5.859)	51176|LEF1(5.859)	2263|FGFR2(5.859)	5241|PGR(5.859)	54361|WNT4(5.859)	374|AREG(5.859)	2852|GPER1(5.859)	7474|WNT5A(5.859)	6662|SOX9(5.859)	7421|VDR(5.859)	8805|TRIM24(5.859)	266629|SEC14L3(5.785)	6257|RXRB(5.785)	1535|CYBA(5.785)	1137|CHRNA4(5.785)	5880|RAC2(5.785)	154|ADRB2(5.785)	4543|MTNR1A(5.785)	5879|RAC1(5.785)	4689|NCF4(5.785)	203068|TUBB(5.785)	5916|RARG(5.785)	1139|CHRNA7(5.785)	4544|MTNR1B(5.785)	5515|PPP2CA(5.785)	1536|CYBB(5.785)	153|ADRB1(5.785)	653361|NCF1(5.785)	10280|SIGMAR1(5.785)	4688|NCF2(5.785)	5915|RARB(5.785)
Deoxyshikonin	ID:5213 From TCMID database	3292|HSD17B1(80.882)	5627|PROS1(48.000)	8858|PROZ(48.000)	4835|NQO2(48.000)	1723|DHODH(48.000)	2155|F7(48.000)	2158|F9(48.000)	2677|GGCX(48.000)	2159|F10(48.000)	79001|VKORC1(48.000)	5624|PROC(48.000)	632|BGLAP(48.000)	1728|NQO1(48.000)	154807|VKORC1L1(48.000)	2147|F2(48.000)	2099|ESR1(23.000)	1080|CFTR(23.000)	8644|AKR1C3(22.373)	8630|HSD17B6(22.373)	3294|HSD17B2(22.373)	1583|CYP11A1(22.373)	54361|WNT4(22.373)	6770|STAR(22.373)	7923|HSD17B8(22.373)	10170|DHRS9(22.373)	3293|HSD17B3(22.373)	5468|PPARG(15.365)	5742|PTGS1(15.365)	5743|PTGS2(15.365)	240|ALOX5(15.365)	4352|MPL(15.365)	3360|HTR4(8.253)	148|ADRA1A(8.253)	2104|ESRRG(8.253)	2555|GABRA2(8.253)	552|AVPR1A(8.253)	2100|ESR2(8.253)	1312|COMT(8.253)	150|ADRA2A(8.253)	3351|HTR1B(8.253)	2556|GABRA3(8.253)	146|ADRA1D(8.253)	3725|JUN(8.253)	4988|OPRM1(8.253)	186|AGTR2(8.253)	554|AVPR2(8.253)	3350|HTR1A(8.253)	147|ADRA1B(8.253)
(+)-Gomisin M2	ID:8920 From TCMID database	266629|SEC14L3(23.000)	5515|PPP2CA(23.000)	5578|PRKCA(23.000)	8856|NR1I2(23.000)	240|ALOX5(23.000)	5516|PPP2CB(23.000)	23541|SEC14L2(23.000)	1606|DGKA(23.000)	5579|PRKCB(23.000)	284904|SEC14L4(23.000)	1269|CNR2(15.365)	7299|TYR(15.365)	1268|CNR1(15.365)	730005|SEC14L6(8.253)	6646|SOAT1(8.253)	4547|MTTP(8.253)	8435|SOAT2(8.253)	5582|PRKCG(8.253)	6513|SLC2A1(5.859)	3728|JUP(5.859)	5318|PKP2(5.859)	5054|SERPINE1(5.859)	5270|SERPINE2(5.859)	6348|CCL3(5.859)	9429|ABCG2(5.859)	8651|SOCS1(5.859)	5771|PTPN2(5.859)	7274|TTPA(5.859)	1113|CHGA(5.859)	5518|PPP2R1A(5.859)	5244|ABCB4(5.859)	11187|PKP3(5.859)	4771|NF2(5.859)	5243|ABCB1(5.859)	173|AFM(5.859)	5978|REST(5.859)	7153|TOP2A(5.785)	3356|HTR2A(5.785)	1131|CHRM3(5.785)	1128|CHRM1(5.785)	203068|TUBB(5.785)	1133|CHRM5(5.785)	6532|SLC6A4(5.785)	81027|TUBB1(5.785)	7277|TUBA4A(5.785)	1129|CHRM2(5.785)	1132|CHRM4(5.785)	6530|SLC6A2(5.785)
Linalool	ID:12843 From TCMID database	2099|ESR1(80.882)	5241|PGR(80.882)	54361|WNT4(55.444)	7022|TFAP2C(22.373)	8600|TNFSF11(22.373)	5245|PHB(22.373)	27324|TOX3(22.373)	7040|TGFB1(22.373)	5469|MED1(22.373)	4824|NKX3-1(22.373)	2100|ESR2(22.373)	4734|NEDD4(22.373)	6469|SHH(22.373)	6317|SERPINB3(22.373)	51176|LEF1(22.373)	2263|FGFR2(22.373)	6714|SRC(22.373)	51366|UBR5(22.373)	374|AREG(22.373)	947|CD34(22.373)	2852|GPER1(22.373)	7474|WNT5A(22.373)	6662|SOX9(22.373)	5155|PDGFB(22.373)	7421|VDR(22.373)	8805|TRIM24(22.373)	2555|GABRA2(8.253)	2563|GABRD(8.253)	2560|GABRB1(8.253)	2567|GABRG3(8.253)	2564|GABRE(8.253)	2556|GABRA3(8.253)	2565|GABRG1(8.253)	367|AR(8.253)	2568|GABRP(8.253)	2557|GABRA4(8.253)	2561|GABRB2(8.253)	55879|GABRQ(8.253)	2562|GABRB3(8.253)	2558|GABRA5(8.253)	2559|GABRA6(8.253)	2554|GABRA1(8.253)	2566|GABRG2(8.253)	29842|TFCP2L1(5.859)	207|AKT1(5.859)	7494|XBP1(5.859)	23411|SIRT1(5.859)	4327|MMP19(5.859)
Beta-Sesquiphellandrene	ID:25299 From TCMID database	3750|KCND1(80.882)	3738|KCNA3(80.882)	5564|PRKAB1(80.882)	124|ADH1A(80.882)	3744|KCNA10(80.882)	2593|GAMT(80.882)	3748|KCNC3(80.882)	3736|KCNA1(80.882)	3737|KCNA2(80.882)	7173|TPO(80.882)	847|CAT(80.882)	3745|KCNB1(80.882)	125|ADH1B(80.882)	1742|DLG4(80.882)	3747|KCNC2(80.882)	3746|KCNC1(80.882)	126|ADH1C(80.882)	9312|KCNB2(80.882)	3741|KCNA5(80.882)	6035|RNASE1(80.882)	3751|KCND2(80.882)	217|ALDH2(80.882)	3739|KCNA4(80.882)	3743|KCNA7(80.882)	3742|KCNA6(80.882)	3752|KCND3(80.882)	2983|GUCY1B3(55.444)	2628|GATM(55.444)	50801|KCNK4(55.444)	389434|IYD(55.444)	3784|KCNQ1(55.444)	51109|RDH11(48.000)	5949|RBP3(48.000)	54884|RETSAT(48.000)	112724|RDH13(48.000)	9249|DHRS3(48.000)	5959|RDH5(48.000)	2099|ESR1(48.000)	5241|PGR(48.000)	220|ALDH1A3(48.000)	145226|RDH12(48.000)	10901|DHRS4(48.000)	5947|RBP1(48.000)	216|ALDH1A1(48.000)	6017|RLBP1(48.000)	57665|RDH14(48.000)	50700|RDH8(48.000)	9227|LRAT(48.000)
Wuweizi Ester B	ID:32233 From TCMID database	51174|TUBD1(15.365)	203068|TUBB(15.365)	27175|TUBG2(15.365)	51175|TUBE1(15.365)	3725|JUN(15.365)	7278|TUBA3C(15.365)	84790|TUBA1C(15.365)	10376|TUBA1B(15.365)	7283|TUBG1(15.365)	113457|TUBA3D(15.365)	7846|TUBA1A(15.365)	10381|TUBB3(8.253)	7153|TOP2A(8.253)	1962|EHHADH(8.253)	1131|CHRM3(8.253)	1128|CHRM1(8.253)	51807|TUBA8(8.253)	8001|GLRA3(8.253)	10382|TUBB4A(8.253)	112714|TUBA3E(8.253)	84617|TUBB6(8.253)	347688|TUBB8(8.253)	347733|TUBB2B(8.253)	1133|CHRM5(8.253)	10383|TUBB4B(8.253)	476|ATP1A1(8.253)	2562|GABRB3(8.253)	7280|TUBB2A(8.253)	5737|PTGFR(8.253)	7277|TUBA4A(8.253)	1129|CHRM2(8.253)	1132|CHRM4(8.253)	6122|RPL3(5.785)	7155|TOP2B(5.785)	478|ATP1A3(3.351)	2560|GABRB1(3.351)	4133|MAP2(3.351)	3614|IMPDH1(3.351)	596|BCL2(3.351)	8856|NR1I2(3.351)	1135|CHRNA2(3.351)	4137|MAPT(3.351)	477|ATP1A2(3.351)	3615|IMPDH2(3.351)	590|BCHE(3.351)	79861|TUBAL3(3.351)	81027|TUBB1(3.351)	4134|MAP4(3.351)
(-)-Gomisin L2	ID:25642 From TCMID database	266629|SEC14L3(23.000)	5515|PPP2CA(23.000)	5578|PRKCA(23.000)	8856|NR1I2(23.000)	240|ALOX5(23.000)	5516|PPP2CB(23.000)	23541|SEC14L2(23.000)	1606|DGKA(23.000)	5579|PRKCB(23.000)	284904|SEC14L4(23.000)	1269|CNR2(15.365)	7299|TYR(15.365)	1268|CNR1(15.365)	730005|SEC14L6(8.253)	6646|SOAT1(8.253)	4547|MTTP(8.253)	8435|SOAT2(8.253)	5582|PRKCG(8.253)	6513|SLC2A1(5.859)	3728|JUP(5.859)	5318|PKP2(5.859)	5054|SERPINE1(5.859)	5270|SERPINE2(5.859)	6348|CCL3(5.859)	9429|ABCG2(5.859)	8651|SOCS1(5.859)	5771|PTPN2(5.859)	7274|TTPA(5.859)	1113|CHGA(5.859)	5518|PPP2R1A(5.859)	5244|ABCB4(5.859)	11187|PKP3(5.859)	4771|NF2(5.859)	5243|ABCB1(5.859)	173|AFM(5.859)	5978|REST(5.859)	7153|TOP2A(5.785)	3356|HTR2A(5.785)	1131|CHRM3(5.785)	1128|CHRM1(5.785)	203068|TUBB(5.785)	1133|CHRM5(5.785)	6532|SLC6A4(5.785)	81027|TUBB1(5.785)	7277|TUBA4A(5.785)	1129|CHRM2(5.785)	1132|CHRM4(5.785)	6530|SLC6A2(5.785)
Myrcene	ID:15138 From TCMID database	3750|KCND1(80.882)	3738|KCNA3(80.882)	5564|PRKAB1(80.882)	124|ADH1A(80.882)	3744|KCNA10(80.882)	2593|GAMT(80.882)	3748|KCNC3(80.882)	3736|KCNA1(80.882)	3737|KCNA2(80.882)	7173|TPO(80.882)	847|CAT(80.882)	3745|KCNB1(80.882)	125|ADH1B(80.882)	1742|DLG4(80.882)	3747|KCNC2(80.882)	3746|KCNC1(80.882)	126|ADH1C(80.882)	9312|KCNB2(80.882)	3741|KCNA5(80.882)	6035|RNASE1(80.882)	3751|KCND2(80.882)	217|ALDH2(80.882)	3739|KCNA4(80.882)	3743|KCNA7(80.882)	3742|KCNA6(80.882)	3752|KCND3(80.882)	2983|GUCY1B3(55.444)	2628|GATM(55.444)	50801|KCNK4(55.444)	389434|IYD(55.444)	3784|KCNQ1(55.444)	2203|FBP1(22.373)	9162|DGKI(22.373)	131|ADH7(22.373)	4781|NFIB(22.373)	114757|CYGB(22.373)	9369|NRXN3(22.373)	94030|LRRC4B(22.373)	343|AQP8(22.373)	170302|ARX(22.373)	3479|IGF1(22.373)	85358|SHANK3(22.373)	91703|ACY3(22.373)	443|ASPA(22.373)	9378|NRXN1(22.373)	1906|EDN1(22.373)	5020|OXT(22.373)	9863|MAGI2(22.373)
Citral	ID:3760 From TCMID database	43|ACHE(80.882)	590|BCHE(80.882)	8292|COLQ(55.444)	60482|SLC5A7(22.373)	3084|NRG1(22.373)	29958|DMGDH(22.373)	6496|SIX3(22.373)	1401|CRP(22.373)	8492|PRSS12(22.373)	80736|SLC44A4(22.373)	501|ALDH7A1(22.373)	26052|DNM3(22.373)	429|ASCL1(22.373)	133121|ENPP6(22.373)	1006|CDH8(22.373)	2339|FNTA(22.373)	375790|AGRN(22.373)	1119|CHKA(22.373)	55349|CHDH(22.373)	2902|GRIN1(22.373)	6531|SLC6A3(5.859)	2350|FOLR2(5.859)	10135|NAMPT(5.859)	351|APP(5.859)	6863|TAC1(5.859)	18|ABAT(5.859)	4804|NGFR(5.859)	10911|UTS2(5.859)	10003|NAALAD2(5.859)	1577|CYP3A5(5.859)	145270|PRIMA1(5.859)	135|ADORA2A(5.859)	1544|CYP1A2(5.859)	773|CACNA1A(5.859)	1576|CYP3A4(5.859)	6582|SLC22A2(5.859)	1312|COMT(5.859)	223|ALDH9A1(5.859)	4340|MOG(5.859)	203068|TUBB(5.859)	7054|TH(5.859)	5740|PTGIS(5.859)	7078|TIMP3(5.859)	7915|ALDH5A1(5.859)	5053|PAH(5.859)	816|CAMK2B(5.859)	1136|CHRNA3(5.859)	3458|IFNG(5.859)
Alpha-Limonene	ID:31444 From TCMID database	3750|KCND1(80.882)	3738|KCNA3(80.882)	5564|PRKAB1(80.882)	124|ADH1A(80.882)	3744|KCNA10(80.882)	2593|GAMT(80.882)	3748|KCNC3(80.882)	3736|KCNA1(80.882)	3737|KCNA2(80.882)	7173|TPO(80.882)	847|CAT(80.882)	3745|KCNB1(80.882)	125|ADH1B(80.882)	1742|DLG4(80.882)	3747|KCNC2(80.882)	3746|KCNC1(80.882)	126|ADH1C(80.882)	9312|KCNB2(80.882)	3741|KCNA5(80.882)	6035|RNASE1(80.882)	3751|KCND2(80.882)	217|ALDH2(80.882)	3739|KCNA4(80.882)	3743|KCNA7(80.882)	3742|KCNA6(80.882)	3752|KCND3(80.882)	2983|GUCY1B3(55.444)	2628|GATM(55.444)	50801|KCNK4(55.444)	389434|IYD(55.444)	3784|KCNQ1(55.444)	1586|CYP17A1(48.000)	2099|ESR1(48.000)	5241|PGR(48.000)	4986|OPRK1(48.000)	4306|NR3C2(48.000)	2203|FBP1(22.373)	9162|DGKI(22.373)	131|ADH7(22.373)	4781|NFIB(22.373)	114757|CYGB(22.373)	9369|NRXN3(22.373)	94030|LRRC4B(22.373)	343|AQP8(22.373)	170302|ARX(22.373)	3479|IGF1(22.373)	85358|SHANK3(22.373)	91703|ACY3(22.373)
Vitamin K1	ID:22546 From TCMID database	162514|TRPV3(122.778)	4986|OPRK1(122.778)	79054|TRPM8(122.778)	8989|TRPA1(122.778)	50801|KCNK4(55.444)	367|AR(48.000)	89|ACTN3(22.373)	6863|TAC1(22.373)	4804|NGFR(22.373)	150|ADRA2A(22.373)	7442|TRPV1(22.373)	2255|FGF10(22.373)	7415|VCP(22.373)	3091|HIF1A(22.373)	664|BNIP3(22.373)	1392|CRH(22.373)	4747|NEFL(22.373)	90226|UCN2(22.373)	6608|SMO(22.373)	6865|TACR2(22.373)	358|AQP1(22.373)	255061|TAC4(22.373)	1001|CDH3(22.373)	863|CBFA2T3(22.373)	4744|NEFH(22.373)	1395|CRHR2(22.373)	7421|VDR(15.365)	1594|CYP27B1(15.365)	5159|PDGFRB(5.859)	10891|PPARGC1A(5.859)	153222|CREBRF(5.859)	18|ABAT(5.859)	6261|RYR1(5.859)	4861|NPAS1(5.859)	221935|SDK1(5.859)	948|CD36(5.859)	3356|HTR2A(5.859)	2534|FYN(5.859)	57158|JPH2(5.859)	5728|PTEN(5.859)	9456|HOMER1(5.859)	6347|CCL2(5.859)	154|ADRB2(5.859)	552|AVPR1A(5.859)	3623|INHA(5.859)	1131|CHRM3(5.859)	3708|ITPR1(5.859)	53373|TPCN1(5.859)
Hexahydroxytaxadiene	ID:9504 From TCMID database	2099|ESR1(48.000)	5731|PTGER1(48.000)	5241|PGR(48.000)	5739|PTGIR(48.000)	5737|PTGFR(48.000)	7421|VDR(48.000)	7054|TH(15.365)	7166|TPH1(15.365)	5053|PAH(15.365)	4846|NOS3(15.365)	1594|CYP27B1(8.253)	151306|GPBAR1(5.859)	8074|FGF23(5.859)	6929|TCF3(5.859)	581|BAX(5.859)	5371|PML(5.859)	2683|B4GALT1(5.859)	6256|RXRA(5.859)	2638|GC(5.859)	9971|NR1H4(5.859)	51109|RDH11(5.785)	6257|RXRB(5.785)	6715|SRD5A1(5.785)	5949|RBP3(5.785)	8644|AKR1C3(5.785)	54884|RETSAT(5.785)	1586|CYP17A1(5.785)	112724|RDH13(5.785)	9249|DHRS3(5.785)	6546|SLC8A1(5.785)	5959|RDH5(5.785)	2161|F12(5.785)	2100|ESR2(5.785)	5618|PRLR(5.785)	5918|RARRES1(5.785)	190|NR0B1(5.785)	7442|TRPV1(5.785)	5916|RARG(5.785)	3284|HSD3B2(5.785)	5740|PTGIS(5.785)	5734|PTGER4(5.785)	367|AR(5.785)	2908|NR3C1(5.785)	5915|RARB(5.785)	64805|P2RY12(5.785)	220|ALDH1A3(5.785)	6258|RXRG(5.785)	145226|RDH12(5.785)
Epsilon-Cadinene	ID:30704 From TCMID database	3750|KCND1(80.882)	3738|KCNA3(80.882)	5564|PRKAB1(80.882)	124|ADH1A(80.882)	3744|KCNA10(80.882)	2593|GAMT(80.882)	3748|KCNC3(80.882)	3736|KCNA1(80.882)	3737|KCNA2(80.882)	7173|TPO(80.882)	847|CAT(80.882)	3745|KCNB1(80.882)	125|ADH1B(80.882)	1742|DLG4(80.882)	3747|KCNC2(80.882)	3746|KCNC1(80.882)	126|ADH1C(80.882)	9312|KCNB2(80.882)	3741|KCNA5(80.882)	6035|RNASE1(80.882)	3751|KCND2(80.882)	217|ALDH2(80.882)	3739|KCNA4(80.882)	3743|KCNA7(80.882)	3742|KCNA6(80.882)	3752|KCND3(80.882)	2983|GUCY1B3(55.444)	2628|GATM(55.444)	50801|KCNK4(55.444)	389434|IYD(55.444)	3784|KCNQ1(55.444)	2203|FBP1(22.373)	9162|DGKI(22.373)	131|ADH7(22.373)	4781|NFIB(22.373)	114757|CYGB(22.373)	9369|NRXN3(22.373)	94030|LRRC4B(22.373)	343|AQP8(22.373)	170302|ARX(22.373)	3479|IGF1(22.373)	85358|SHANK3(22.373)	91703|ACY3(22.373)	443|ASPA(22.373)	9378|NRXN1(22.373)	1906|EDN1(22.373)	5020|OXT(22.373)	9863|MAGI2(22.373)
Angeloylgomisin O	ID:27220 From TCMID database	781|CACNA2D1(8.253)	8912|CACNA1H(8.253)	1131|CHRM3(8.253)	4985|OPRD1(8.253)	9254|CACNA2D2(8.253)	779|CACNA1S(8.253)	4986|OPRK1(8.253)	775|CACNA1C(8.253)	776|CACNA1D(8.253)	4988|OPRM1(8.253)	1135|CHRNA2(8.253)	783|CACNB2(8.253)	590|BCHE(8.253)	1129|CHRM2(8.253)	5243|ABCB1(8.253)	7153|TOP2A(5.785)	203068|TUBB(5.785)	81027|TUBB1(5.785)	7277|TUBA4A(5.785)	7155|TOP2B(5.785)	6257|RXRB(3.351)	10381|TUBB3(3.351)	1962|EHHADH(3.351)	154|ADRB2(3.351)	51807|TUBA8(3.351)	3351|HTR1B(3.351)	5916|RARG(3.351)	10382|TUBB4A(3.351)	112714|TUBA3E(3.351)	84617|TUBB6(3.351)	153|ADRB1(3.351)	3614|IMPDH1(3.351)	6570|SLC18A1(3.351)	347688|TUBB8(3.351)	5915|RARB(3.351)	347733|TUBB2B(3.351)	6258|RXRG(3.351)	6571|SLC18A2(3.351)	1636|ACE(3.351)	10383|TUBB4B(3.351)	7278|TUBA3C(3.351)	3350|HTR1A(3.351)	84790|TUBA1C(3.351)	7280|TUBB2A(3.351)	5947|RBP1(3.351)	10376|TUBA1B(3.351)	5914|RARA(3.351)	3615|IMPDH2(3.351)
Schisandrin	ID:30448 From TCMID database	2099|ESR1(23.000)	4023|LPL(15.365)	6531|SLC6A3(8.253)	1131|CHRM3(8.253)	4985|OPRD1(8.253)	759|CA1(8.253)	3358|HTR2C(8.253)	4986|OPRK1(8.253)	6532|SLC6A4(8.253)	4988|OPRM1(8.253)	116443|GRIN3A(8.253)	6530|SLC6A2(8.253)	7022|TFAP2C(5.859)	27324|TOX3(5.859)	5469|MED1(5.859)	4824|NKX3-1(5.859)	2100|ESR2(5.859)	6469|SHH(5.859)	51176|LEF1(5.859)	2263|FGFR2(5.859)	5241|PGR(5.859)	54361|WNT4(5.859)	374|AREG(5.859)	2852|GPER1(5.859)	7474|WNT5A(5.859)	6662|SOX9(5.859)	7421|VDR(5.859)	8805|TRIM24(5.859)	266629|SEC14L3(5.785)	6257|RXRB(5.785)	1535|CYBA(5.785)	1137|CHRNA4(5.785)	5880|RAC2(5.785)	154|ADRB2(5.785)	4543|MTNR1A(5.785)	5879|RAC1(5.785)	4689|NCF4(5.785)	203068|TUBB(5.785)	5916|RARG(5.785)	1139|CHRNA7(5.785)	4544|MTNR1B(5.785)	5515|PPP2CA(5.785)	1536|CYBB(5.785)	153|ADRB1(5.785)	653361|NCF1(5.785)	10280|SIGMAR1(5.785)	4688|NCF2(5.785)	5915|RARB(5.785)
Nonylphenol	ID:15692 From TCMID database	240|ALOX5(122.778)	2555|GABRA2(80.882)	2563|GABRD(80.882)	5139|PDE3A(80.882)	2560|GABRB1(80.882)	2567|GABRG3(80.882)	7124|TNF(80.882)	2564|GABRE(80.882)	6326|SCN2A(80.882)	2556|GABRA3(80.882)	2565|GABRG1(80.882)	2568|GABRP(80.882)	2557|GABRA4(80.882)	2561|GABRB2(80.882)	43|ACHE(80.882)	6329|SCN4A(80.882)	55879|GABRQ(80.882)	2562|GABRB3(80.882)	2558|GABRA5(80.882)	2559|GABRA6(80.882)	2554|GABRA1(80.882)	5142|PDE4B(80.882)	590|BCHE(80.882)	2566|GABRG2(80.882)	5140|PDE3B(55.444)	5144|PDE4D(55.444)	8292|COLQ(55.444)	4049|LTA(55.444)	6256|RXRA(55.444)	2100|ESR2(48.000)	2099|ESR1(48.000)	8856|NR1I2(48.000)	5742|PTGS1(48.000)	5743|PTGS2(48.000)	6323|SCN1A(23.000)	6328|SCN3A(23.000)	8091|HMGA2(22.373)	8654|PDE5A(22.373)	336|APOA2(22.373)	60482|SLC5A7(22.373)	10507|SEMA4D(22.373)	3084|NRG1(22.373)	972|CD74(22.373)	3263|HPX(22.373)	22933|SIRT2(22.373)	4282|MIF(22.373)	29958|DMGDH(22.373)	4824|NKX3-1(22.373)
Schisantherin E	ID:19476 From TCMID database	1131|CHRM3(8.253)	1128|CHRM1(8.253)	1133|CHRM5(8.253)	1129|CHRM2(8.253)	1132|CHRM4(8.253)	6257|RXRB(5.785)	7153|TOP2A(5.785)	6646|SOAT1(5.785)	4547|MTTP(5.785)	203068|TUBB(5.785)	5916|RARG(5.785)	1105|CHD1(5.785)	3614|IMPDH1(5.785)	5915|RARB(5.785)	6258|RXRG(5.785)	6524|SLC5A2(5.785)	8435|SOAT2(5.785)	5914|RARA(5.785)	3615|IMPDH2(5.785)	81027|TUBB1(5.785)	7277|TUBA4A(5.785)	6256|RXRA(5.785)	7155|TOP2B(5.785)	10381|TUBB3(3.351)	1962|EHHADH(3.351)	51174|TUBD1(3.351)	51807|TUBA8(3.351)	2099|ESR1(3.351)	27175|TUBG2(3.351)	10382|TUBB4A(3.351)	112714|TUBA3E(3.351)	84617|TUBB6(3.351)	51175|TUBE1(3.351)	347688|TUBB8(3.351)	347733|TUBB2B(3.351)	64805|P2RY12(3.351)	5739|PTGIR(3.351)	3725|JUN(3.351)	7299|TYR(3.351)	10383|TUBB4B(3.351)	5467|PPARD(3.351)	7278|TUBA3C(3.351)	84790|TUBA1C(3.351)	7280|TUBB2A(3.351)	10376|TUBA1B(3.351)	5737|PTGFR(3.351)	7283|TUBG1(3.351)	113457|TUBA3D(3.351)
Rubschisantherin	ID:19029 From TCMID database	7153|TOP2A(8.253)	203068|TUBB(8.253)	10382|TUBB4A(8.253)	347733|TUBB2B(8.253)	10383|TUBB4B(8.253)	1135|CHRNA2(8.253)	7278|TUBA3C(8.253)	84790|TUBA1C(8.253)	7280|TUBB2A(8.253)	10376|TUBA1B(8.253)	7277|TUBA4A(8.253)	1129|CHRM2(8.253)	113457|TUBA3D(8.253)	7846|TUBA1A(8.253)	81027|TUBB1(5.785)	7155|TOP2B(5.785)	10381|TUBB3(3.351)	1962|EHHADH(3.351)	154|ADRB2(3.351)	1131|CHRM3(3.351)	4985|OPRD1(3.351)	51807|TUBA8(3.351)	3351|HTR1B(3.351)	112714|TUBA3E(3.351)	84617|TUBB6(3.351)	153|ADRB1(3.351)	347688|TUBB8(3.351)	4986|OPRK1(3.351)	4988|OPRM1(3.351)	3274|HRH2(3.351)	3350|HTR1A(3.351)	590|BCHE(3.351)	155|ADRB3(3.351)	5243|ABCB1(3.351)	266629|SEC14L3(2.608)	6257|RXRB(2.608)	1535|CYBA(2.608)	148|ADRA1A(2.608)	6323|SCN1A(2.608)	3859|KRT12(2.608)	3356|HTR2A(2.608)	4130|MAP1A(2.608)	1137|CHRNA4(2.608)	5880|RAC2(2.608)	6646|SOAT1(2.608)	2100|ESR2(2.608)	6122|RPL3(2.608)	4543|MTNR1A(2.608)
(E)-9-Isopropyl-6-Methyl-5,9-Decadiene-2-One	ID:11624 From TCMID database	27115|PDE7B(80.882)	8654|PDE5A(80.882)	5152|PDE9A(80.882)	5141|PDE4A(80.882)	6261|RYR1(80.882)	1586|CYP17A1(80.882)	5139|PDE3A(80.882)	135|ADORA2A(80.882)	3708|ITPR1(80.882)	5145|PDE6A(80.882)	5591|PRKDC(80.882)	5293|PIK3CD(80.882)	2099|ESR1(80.882)	5140|PDE3B(80.882)	5226|PGD(80.882)	5290|PIK3CA(80.882)	136|ADORA2B(80.882)	5136|PDE1A(80.882)	5144|PDE4D(80.882)	5241|PGR(80.882)	5291|PIK3CB(80.882)	3709|ITPR2(80.882)	5153|PDE1B(80.882)	4986|OPRK1(80.882)	5150|PDE7A(80.882)	3710|ITPR3(80.882)	23649|POLA2(80.882)	5143|PDE4C(80.882)	10846|PDE10A(80.882)	5137|PDE1C(80.882)	472|ATM(80.882)	5158|PDE6B(80.882)	5142|PDE4B(80.882)	5138|PDE2A(80.882)	134|ADORA1(80.882)	1588|CYP19A1(80.882)	8622|PDE8B(80.882)	4907|NT5E(80.882)	3066|HDAC2(80.882)	5146|PDE6C(80.882)	50940|PDE11A(80.882)	5151|PDE8A(80.882)	4306|NR3C2(80.882)	60561|RINT1(55.444)	8737|RIPK1(55.444)	5295|PIK3R1(55.444)	54361|WNT4(55.444)	6865|TACR2(55.444)
Deoxyharringtonine	ID:5180 From TCMID database	6122|RPL3(122.778)	6123|RPL3L(23.000)	1128|CHRM1(15.365)	10381|TUBB3(8.253)	3764|KCNJ8(8.253)	3768|KCNJ12(8.253)	3356|HTR2A(8.253)	1962|EHHADH(8.253)	1131|CHRM3(8.253)	51174|TUBD1(8.253)	4985|OPRD1(8.253)	3357|HTR2B(8.253)	51807|TUBA8(8.253)	150|ADRA2A(8.253)	3351|HTR1B(8.253)	203068|TUBB(8.253)	27175|TUBG2(8.253)	10382|TUBB4A(8.253)	112714|TUBA3E(8.253)	7150|TOP1(8.253)	84617|TUBB6(8.253)	3767|KCNJ11(8.253)	51175|TUBE1(8.253)	3772|KCNJ15(8.253)	347688|TUBB8(8.253)	3358|HTR2C(8.253)	3352|HTR1D(8.253)	1813|DRD2(8.253)	347733|TUBB2B(8.253)	3725|JUN(8.253)	4986|OPRK1(8.253)	1133|CHRM5(8.253)	4988|OPRM1(8.253)	3269|HRH1(8.253)	10383|TUBB4B(8.253)	1135|CHRNA2(8.253)	7278|TUBA3C(8.253)	3766|KCNJ10(8.253)	3350|HTR1A(8.253)	152|ADRA2C(8.253)	84790|TUBA1C(8.253)	1814|DRD3(8.253)	7280|TUBB2A(8.253)	10376|TUBA1B(8.253)	116447|TOP1MT(8.253)	3758|KCNJ1(8.253)	7277|TUBA4A(8.253)	1129|CHRM2(8.253)
Psilostachyin	ID:18067 From TCMID database	367|AR(23.000)	478|ATP1A3(15.365)	3156|HMGCR(15.365)	3689|ITGB2(15.365)	477|ATP1A2(15.365)	476|ATP1A1(15.365)	3683|ITGAL(15.365)	3066|HDAC2(15.365)	3065|HDAC1(8.253)	1131|CHRM3(8.253)	480|ATP1A4(8.253)	1128|CHRM1(8.253)	8001|GLRA3(8.253)	2562|GABRB3(8.253)	1129|CHRM2(8.253)	1289|COL5A1(5.859)	27035|NOX1(5.859)	4824|NKX3-1(5.859)	6462|SHBG(5.859)	7042|TGFB2(5.859)	9970|NR1I3(5.859)	216|ALDH1A1(5.859)	706|TSPO(5.859)	6280|S100A9(5.859)	55244|SLC47A1(5.785)	8284|KDM5D(5.785)	221120|ALKBH3(5.785)	79676|OGFOD2(5.785)	10536|P3H3(5.785)	55217|TMLHE(5.785)	1576|CYP3A4(5.785)	2099|ESR1(5.785)	54681|P4HTM(5.785)	5351|PLOD1(5.785)	5740|PTGIS(5.785)	112398|EGLN2(5.785)	121642|ALKBH2(5.785)	1595|CYP51A1(5.785)	8424|BBOX1(5.785)	5734|PTGER4(5.785)	5241|PGR(5.785)	2908|NR3C1(5.785)	64805|P2RY12(5.785)	5739|PTGIR(5.785)	5578|PRKCA(5.785)	5066|PAM(5.785)	9963|SLC23A1(5.785)	3757|KCNH2(5.785)
D-Limonene	ID:12837 From TCMID database	3750|KCND1(80.882)	3738|KCNA3(80.882)	5564|PRKAB1(80.882)	124|ADH1A(80.882)	3744|KCNA10(80.882)	2593|GAMT(80.882)	3748|KCNC3(80.882)	3736|KCNA1(80.882)	3737|KCNA2(80.882)	7173|TPO(80.882)	847|CAT(80.882)	3745|KCNB1(80.882)	125|ADH1B(80.882)	1742|DLG4(80.882)	3747|KCNC2(80.882)	3746|KCNC1(80.882)	126|ADH1C(80.882)	9312|KCNB2(80.882)	3741|KCNA5(80.882)	6035|RNASE1(80.882)	3751|KCND2(80.882)	217|ALDH2(80.882)	3739|KCNA4(80.882)	3743|KCNA7(80.882)	3742|KCNA6(80.882)	3752|KCND3(80.882)	2983|GUCY1B3(55.444)	2628|GATM(55.444)	50801|KCNK4(55.444)	389434|IYD(55.444)	3784|KCNQ1(55.444)	1586|CYP17A1(48.000)	2099|ESR1(48.000)	5241|PGR(48.000)	4986|OPRK1(48.000)	4306|NR3C2(48.000)	2203|FBP1(22.373)	9162|DGKI(22.373)	131|ADH7(22.373)	4781|NFIB(22.373)	114757|CYGB(22.373)	9369|NRXN3(22.373)	94030|LRRC4B(22.373)	343|AQP8(22.373)	170302|ARX(22.373)	3479|IGF1(22.373)	85358|SHANK3(22.373)	91703|ACY3(22.373)
Camphene	ID:3045 From TCMID database	3750|KCND1(80.882)	3738|KCNA3(80.882)	5564|PRKAB1(80.882)	124|ADH1A(80.882)	3744|KCNA10(80.882)	2593|GAMT(80.882)	3748|KCNC3(80.882)	3736|KCNA1(80.882)	3737|KCNA2(80.882)	7173|TPO(80.882)	847|CAT(80.882)	3745|KCNB1(80.882)	125|ADH1B(80.882)	1742|DLG4(80.882)	3747|KCNC2(80.882)	3746|KCNC1(80.882)	126|ADH1C(80.882)	9312|KCNB2(80.882)	3741|KCNA5(80.882)	6035|RNASE1(80.882)	3751|KCND2(80.882)	217|ALDH2(80.882)	3739|KCNA4(80.882)	3743|KCNA7(80.882)	3742|KCNA6(80.882)	3752|KCND3(80.882)	2983|GUCY1B3(55.444)	2628|GATM(55.444)	50801|KCNK4(55.444)	389434|IYD(55.444)	3784|KCNQ1(55.444)	2203|FBP1(22.373)	9162|DGKI(22.373)	131|ADH7(22.373)	4781|NFIB(22.373)	114757|CYGB(22.373)	9369|NRXN3(22.373)	94030|LRRC4B(22.373)	343|AQP8(22.373)	170302|ARX(22.373)	3479|IGF1(22.373)	85358|SHANK3(22.373)	91703|ACY3(22.373)	443|ASPA(22.373)	9378|NRXN1(22.373)	1906|EDN1(22.373)	5020|OXT(22.373)	9863|MAGI2(22.373)
Gomisin B	ID:8906 From TCMID database	51174|TUBD1(15.365)	203068|TUBB(15.365)	27175|TUBG2(15.365)	51175|TUBE1(15.365)	3725|JUN(15.365)	7278|TUBA3C(15.365)	84790|TUBA1C(15.365)	10376|TUBA1B(15.365)	7283|TUBG1(15.365)	113457|TUBA3D(15.365)	7846|TUBA1A(15.365)	10381|TUBB3(8.253)	7153|TOP2A(8.253)	1962|EHHADH(8.253)	1131|CHRM3(8.253)	1128|CHRM1(8.253)	51807|TUBA8(8.253)	8001|GLRA3(8.253)	10382|TUBB4A(8.253)	112714|TUBA3E(8.253)	84617|TUBB6(8.253)	347688|TUBB8(8.253)	347733|TUBB2B(8.253)	1133|CHRM5(8.253)	10383|TUBB4B(8.253)	476|ATP1A1(8.253)	2562|GABRB3(8.253)	7280|TUBB2A(8.253)	5737|PTGFR(8.253)	7277|TUBA4A(8.253)	1129|CHRM2(8.253)	1132|CHRM4(8.253)	6122|RPL3(5.785)	7155|TOP2B(5.785)	478|ATP1A3(3.351)	2560|GABRB1(3.351)	4133|MAP2(3.351)	3614|IMPDH1(3.351)	596|BCL2(3.351)	8856|NR1I2(3.351)	1135|CHRNA2(3.351)	4137|MAPT(3.351)	477|ATP1A2(3.351)	3615|IMPDH2(3.351)	590|BCHE(3.351)	79861|TUBAL3(3.351)	81027|TUBB1(3.351)	4134|MAP4(3.351)
Angeloylisogomisin O	ID:1212 From TCMID database	781|CACNA2D1(8.253)	8912|CACNA1H(8.253)	1131|CHRM3(8.253)	4985|OPRD1(8.253)	9254|CACNA2D2(8.253)	779|CACNA1S(8.253)	4986|OPRK1(8.253)	775|CACNA1C(8.253)	776|CACNA1D(8.253)	4988|OPRM1(8.253)	1135|CHRNA2(8.253)	783|CACNB2(8.253)	590|BCHE(8.253)	1129|CHRM2(8.253)	5243|ABCB1(8.253)	7153|TOP2A(5.785)	203068|TUBB(5.785)	81027|TUBB1(5.785)	7277|TUBA4A(5.785)	7155|TOP2B(5.785)	6257|RXRB(3.351)	10381|TUBB3(3.351)	1962|EHHADH(3.351)	154|ADRB2(3.351)	51807|TUBA8(3.351)	3351|HTR1B(3.351)	5916|RARG(3.351)	10382|TUBB4A(3.351)	112714|TUBA3E(3.351)	84617|TUBB6(3.351)	153|ADRB1(3.351)	3614|IMPDH1(3.351)	6570|SLC18A1(3.351)	347688|TUBB8(3.351)	5915|RARB(3.351)	347733|TUBB2B(3.351)	6258|RXRG(3.351)	6571|SLC18A2(3.351)	1636|ACE(3.351)	10383|TUBB4B(3.351)	7278|TUBA3C(3.351)	3350|HTR1A(3.351)	84790|TUBA1C(3.351)	7280|TUBB2A(3.351)	5947|RBP1(3.351)	10376|TUBA1B(3.351)	5914|RARA(3.351)	3615|IMPDH2(3.351)
Schisanhenol B	ID:19463 From TCMID database	266629|SEC14L3(23.000)	5515|PPP2CA(23.000)	5578|PRKCA(23.000)	8856|NR1I2(23.000)	240|ALOX5(23.000)	5516|PPP2CB(23.000)	23541|SEC14L2(23.000)	1606|DGKA(23.000)	5579|PRKCB(23.000)	284904|SEC14L4(23.000)	1269|CNR2(15.365)	7299|TYR(15.365)	1268|CNR1(15.365)	730005|SEC14L6(8.253)	6646|SOAT1(8.253)	4547|MTTP(8.253)	8435|SOAT2(8.253)	5582|PRKCG(8.253)	6513|SLC2A1(5.859)	3728|JUP(5.859)	5318|PKP2(5.859)	5054|SERPINE1(5.859)	5270|SERPINE2(5.859)	6348|CCL3(5.859)	9429|ABCG2(5.859)	8651|SOCS1(5.859)	5771|PTPN2(5.859)	7274|TTPA(5.859)	1113|CHGA(5.859)	5518|PPP2R1A(5.859)	5244|ABCB4(5.859)	11187|PKP3(5.859)	4771|NF2(5.859)	5243|ABCB1(5.859)	173|AFM(5.859)	5978|REST(5.859)	7153|TOP2A(5.785)	3356|HTR2A(5.785)	1131|CHRM3(5.785)	1128|CHRM1(5.785)	203068|TUBB(5.785)	1133|CHRM5(5.785)	6532|SLC6A4(5.785)	81027|TUBB1(5.785)	7277|TUBA4A(5.785)	1129|CHRM2(5.785)	1132|CHRM4(5.785)	6530|SLC6A2(5.785)
1-Phenyl-1,3-Butanedion	ID:17084 From TCMID database	5740|PTGIS(80.882)	79001|VKORC1(80.882)	1584|CYP11B1(80.882)	5742|PTGS1(80.882)	5743|PTGS2(80.882)	1585|CYP11B2(80.882)	8913|CACNA1G(80.882)	8912|CACNA1H(55.444)	3938|LCT(55.444)	154807|VKORC1L1(55.444)	8710|SERPINB7(55.444)	57447|NDRG2(22.373)	10135|NAMPT(22.373)	28984|RGCC(22.373)	252995|FNDC5(22.373)	552|AVPR1A(22.373)	284207|METRNL(22.373)	5601|MAPK9(22.373)	8529|CYP4F2(22.373)	57834|CYP4F11(22.373)	57493|HEG1(22.373)	551|AVP(22.373)	6532|SLC6A4(22.373)	624|BDKRB2(22.373)	4761|NEUROD2(22.373)	3630|INS(22.373)	29882|ANAPC2(22.373)	7481|WNT11(22.373)	247|ALOX15B(22.373)	991|CDC20(22.373)	93100|NAPRT(22.373)	2122|MECOM(22.373)	6622|SNCA(22.373)	10814|CPLX2(22.373)	246|ALOX15(22.373)	301|ANXA1(22.373)	29914|UBIAD1(22.373)	873|CBR1(22.373)	63976|PRDM16(22.373)	140706|CCM2L(22.373)	1244|ABCC2(15.365)	8600|TNFSF11(15.365)	3360|HTR4(15.365)	4790|NFKB1(15.365)	2555|GABRA2(15.365)	5627|PROS1(15.365)	8858|PROZ(15.365)	2563|GABRD(15.365)
Isolongifolene	ID:11507 From TCMID database	3750|KCND1(80.882)	3738|KCNA3(80.882)	5564|PRKAB1(80.882)	124|ADH1A(80.882)	3744|KCNA10(80.882)	2593|GAMT(80.882)	3748|KCNC3(80.882)	3736|KCNA1(80.882)	3737|KCNA2(80.882)	7173|TPO(80.882)	847|CAT(80.882)	3745|KCNB1(80.882)	125|ADH1B(80.882)	1742|DLG4(80.882)	3747|KCNC2(80.882)	3746|KCNC1(80.882)	126|ADH1C(80.882)	9312|KCNB2(80.882)	3741|KCNA5(80.882)	6035|RNASE1(80.882)	3751|KCND2(80.882)	217|ALDH2(80.882)	3739|KCNA4(80.882)	3743|KCNA7(80.882)	3742|KCNA6(80.882)	3752|KCND3(80.882)	2983|GUCY1B3(55.444)	2628|GATM(55.444)	50801|KCNK4(55.444)	389434|IYD(55.444)	3784|KCNQ1(55.444)	51109|RDH11(48.000)	5949|RBP3(48.000)	54884|RETSAT(48.000)	1586|CYP17A1(48.000)	112724|RDH13(48.000)	9249|DHRS3(48.000)	5959|RDH5(48.000)	2099|ESR1(48.000)	5241|PGR(48.000)	220|ALDH1A3(48.000)	145226|RDH12(48.000)	4986|OPRK1(48.000)	10901|DHRS4(48.000)	5947|RBP1(48.000)	216|ALDH1A1(48.000)	6017|RLBP1(48.000)	57665|RDH14(48.000)
Angeloylgomisin Q	ID:1209 From TCMID database	1131|CHRM3(15.365)	1128|CHRM1(15.365)	5737|PTGFR(15.365)	1129|CHRM2(15.365)	10381|TUBB3(8.253)	1962|EHHADH(8.253)	51174|TUBD1(8.253)	51807|TUBA8(8.253)	203068|TUBB(8.253)	27175|TUBG2(8.253)	10382|TUBB4A(8.253)	112714|TUBA3E(8.253)	84617|TUBB6(8.253)	51175|TUBE1(8.253)	347688|TUBB8(8.253)	347733|TUBB2B(8.253)	3725|JUN(8.253)	1133|CHRM5(8.253)	10383|TUBB4B(8.253)	7278|TUBA3C(8.253)	84790|TUBA1C(8.253)	7280|TUBB2A(8.253)	10376|TUBA1B(8.253)	7277|TUBA4A(8.253)	1132|CHRM4(8.253)	7283|TUBG1(8.253)	113457|TUBA3D(8.253)	7846|TUBA1A(8.253)	7153|TOP2A(5.785)	6524|SLC5A2(5.785)	81027|TUBB1(5.785)	7155|TOP2B(5.785)	2099|ESR1(3.351)	4133|MAP2(3.351)	3614|IMPDH1(3.351)	2908|NR3C1(3.351)	596|BCL2(3.351)	64805|P2RY12(3.351)	5739|PTGIR(3.351)	8856|NR1I2(3.351)	5467|PPARD(3.351)	4137|MAPT(3.351)	3615|IMPDH2(3.351)	185|AGTR1(3.351)	79861|TUBAL3(3.351)	4134|MAP4(3.351)	266629|SEC14L3(2.608)	6257|RXRB(2.608)
Gomphrenin I	ID:8926 From TCMID database	4759|NEU2(8.253)	7153|TOP2A(3.351)	478|ATP1A3(3.351)	135|ADORA2A(3.351)	462|SERPINC1(3.351)	5740|PTGIS(3.351)	7150|TOP1(3.351)	136|ADORA2B(3.351)	3053|SERPIND1(3.351)	2159|F10(3.351)	64805|P2RY12(3.351)	5739|PTGIR(3.351)	3156|HMGCR(3.351)	477|ATP1A2(3.351)	476|ATP1A1(3.351)	140|ADORA3(3.351)	134|ADORA1(3.351)	7155|TOP2B(3.351)	6947|TCN1(2.608)	148|ADRA1A(2.608)	3356|HTR2A(2.608)	4594|MUT(2.608)	51174|TUBD1(2.608)	6122|RPL3(2.608)	326625|MMAB(2.608)	4985|OPRD1(2.608)	3357|HTR2B(2.608)	150|ADRA2A(2.608)	3351|HTR1B(2.608)	203068|TUBB(2.608)	4552|MTRR(2.608)	1595|CYP51A1(2.608)	51175|TUBE1(2.608)	4548|MTR(2.608)	3358|HTR2C(2.608)	146|ADRA1D(2.608)	3352|HTR1D(2.608)	1813|DRD2(2.608)	3725|JUN(2.608)	4986|OPRK1(2.608)	7184|HSP90B1(2.608)	8029|CUBN(2.608)	4988|OPRM1(2.608)	8856|NR1I2(2.608)	1815|DRD4(2.608)	81693|AMN(2.608)	3363|HTR7(2.608)	3355|HTR1F(2.608)
Elemicin	ID:6744 From TCMID database	5141|PDE4A(80.882)	5139|PDE3A(80.882)	775|CACNA1C(80.882)	1787|TRDMT1(80.882)	200895|DHFRL1(80.882)	1719|DHFR(80.882)	10846|PDE10A(80.882)	5138|PDE2A(80.882)	7298|TYMS(80.882)	6470|SHMT1(55.444)	5140|PDE3B(55.444)	2039|DMTN(55.444)	3778|KCNMA1(55.444)	1244|ABCC2(22.373)	2350|FOLR2(22.373)	8654|PDE5A(22.373)	5152|PDE9A(22.373)	9519|TBPL1(22.373)	1788|DNMT3A(22.373)	10273|STUB1(22.373)	3643|INSR(22.373)	22953|P2RX2(22.373)	3356|HTR2A(22.373)	22933|SIRT2(22.373)	10021|HCN4(22.373)	1806|DPYD(22.373)	3202|HOXA5(22.373)	2192|FBLN1(22.373)	9356|SLC22A6(22.373)	440|ASNS(22.373)	132|ADK(22.373)	3553|IL1B(22.373)	56953|NT5M(22.373)	5024|P2RX3(22.373)	6790|AURKA(22.373)	2621|GAS6(22.373)	129607|CMPK2(22.373)	5153|PDE1B(22.373)	1807|DPYS(22.373)	1136|CHRNA3(22.373)	3326|HSP90AB1(22.373)	1141|CHRNB2(22.373)	6532|SLC6A4(22.373)	1854|DUT(22.373)	9693|RAPGEF2(22.373)	471|ATIC(22.373)	221264|AK9(22.373)	1026|CDKN1A(22.373)
Longifolene	ID:12949 From TCMID database	3750|KCND1(80.882)	3738|KCNA3(80.882)	5564|PRKAB1(80.882)	124|ADH1A(80.882)	3744|KCNA10(80.882)	2593|GAMT(80.882)	3748|KCNC3(80.882)	3736|KCNA1(80.882)	3737|KCNA2(80.882)	7173|TPO(80.882)	847|CAT(80.882)	3745|KCNB1(80.882)	125|ADH1B(80.882)	1742|DLG4(80.882)	3747|KCNC2(80.882)	3746|KCNC1(80.882)	126|ADH1C(80.882)	9312|KCNB2(80.882)	3741|KCNA5(80.882)	6035|RNASE1(80.882)	3751|KCND2(80.882)	217|ALDH2(80.882)	3739|KCNA4(80.882)	3743|KCNA7(80.882)	3742|KCNA6(80.882)	3752|KCND3(80.882)	2983|GUCY1B3(55.444)	2628|GATM(55.444)	50801|KCNK4(55.444)	389434|IYD(55.444)	3784|KCNQ1(55.444)	2203|FBP1(22.373)	9162|DGKI(22.373)	131|ADH7(22.373)	4781|NFIB(22.373)	114757|CYGB(22.373)	9369|NRXN3(22.373)	94030|LRRC4B(22.373)	343|AQP8(22.373)	170302|ARX(22.373)	3479|IGF1(22.373)	85358|SHANK3(22.373)	91703|ACY3(22.373)	443|ASPA(22.373)	9378|NRXN1(22.373)	1906|EDN1(22.373)	5020|OXT(22.373)	9863|MAGI2(22.373)
Alpha-Cuparenol	ID:30837 From TCMID database	53637|S1PR5(48.000)	2100|ESR2(48.000)	2099|ESR1(48.000)	8856|NR1I2(48.000)	1586|CYP17A1(15.365)	162514|TRPV3(15.365)	4986|OPRK1(15.365)	79054|TRPM8(15.365)	8989|TRPA1(15.365)	781|CACNA2D1(8.253)	8644|AKR1C3(8.253)	6331|SCN5A(8.253)	5731|PTGER1(8.253)	5733|PTGER3(8.253)	1066|CES1(8.253)	5737|PTGFR(8.253)	6531|SLC6A3(5.785)	266629|SEC14L3(5.785)	468|ATF4(5.785)	6257|RXRB(5.785)	5327|PLAT(5.785)	148|ADRA1A(5.785)	2555|GABRA2(5.785)	3356|HTR2A(5.785)	2563|GABRD(5.785)	23428|SLC7A8(5.785)	154|ADRB2(5.785)	2560|GABRB1(5.785)	1131|CHRM3(5.785)	122953|JDP2(5.785)	2567|GABRG3(5.785)	7056|THBD(5.785)	1128|CHRM1(5.785)	4985|OPRD1(5.785)	3558|IL2(5.785)	150|ADRA2A(5.785)	7054|TH(5.785)	467|ATF3(5.785)	7124|TNF(5.785)	5515|PPP2CA(5.785)	5468|PPARG(5.785)	2564|GABRE(5.785)	4129|MAOB(5.785)	1386|ATF2(5.785)	6326|SCN2A(5.785)	2556|GABRA3(5.785)	466|ATF1(5.785)	153|ADRB1(5.785)
Epiguaipyridine	ID:6927 From TCMID database	6337|SCNN1A(80.882)	3764|KCNJ8(80.882)	148|ADRA1A(80.882)	6323|SCN1A(80.882)	6340|SCNN1G(80.882)	3356|HTR2A(80.882)	154|ADRB2(80.882)	32|ACACB(80.882)	4507|MTAP(80.882)	150|ADRA2A(80.882)	51311|TLR8(80.882)	153|ADRB1(80.882)	353|APRT(80.882)	146|ADRA1D(80.882)	55825|PECR(80.882)	3269|HRH1(80.882)	5562|PRKAA1(80.882)	3363|HTR7(80.882)	3274|HRH2(80.882)	147|ADRA1B(80.882)	6339|SCNN1D(80.882)	152|ADRA2C(80.882)	8639|AOC3(80.882)	5033|P4HA1(80.882)	6733|SRPK2(80.882)	51284|TLR7(80.882)	3758|KCNJ1(80.882)	185|AGTR1(80.882)	155|ADRB3(80.882)	52|ACP1(80.882)	6338|SCNN1B(80.882)	1555|CYP2B6(80.882)	151|ADRA2B(80.882)	6530|SLC6A2(80.882)	158297|SAXO1(55.444)	6343|SCT(55.444)	7357|UGCG(55.444)	5261|PHKG2(55.444)	333|APLP1(55.444)	132|ADK(55.444)	31|ACACA(55.444)	1139|CHRNA7(55.444)	4860|PNP(55.444)	409|ARRB2(55.444)	7879|RAB7A(55.444)	5563|PRKAA2(55.444)	3358|HTR2C(55.444)	3326|HSP90AB1(55.444)
Longispinogenin	ID:12974 From TCMID database	2099|ESR1(122.778)	5241|PGR(122.778)	367|AR(48.000)	2908|NR3C1(48.000)	301|ANXA1(48.000)	51109|RDH11(15.365)	5949|RBP3(15.365)	54884|RETSAT(15.365)	112724|RDH13(15.365)	9249|DHRS3(15.365)	5959|RDH5(15.365)	220|ALDH1A3(15.365)	145226|RDH12(15.365)	10901|DHRS4(15.365)	5947|RBP1(15.365)	216|ALDH1A1(15.365)	6017|RLBP1(15.365)	57665|RDH14(15.365)	50700|RDH8(15.365)	9227|LRAT(15.365)	8854|ALDH1A2(15.365)	7421|VDR(15.365)	1594|CYP27B1(15.365)	27115|PDE7B(8.253)	5141|PDE4A(8.253)	1586|CYP17A1(8.253)	135|ADORA2A(8.253)	1595|CYP51A1(8.253)	5144|PDE4D(8.253)	5150|PDE7A(8.253)	5143|PDE4C(8.253)	5142|PDE4B(8.253)	100|ADA(8.253)	134|ADORA1(8.253)	218|ALDH3A1(5.859)	6010|RHO(5.859)	2638|GC(5.859)	22938|SNW1(5.859)	6247|RS1(5.859)	6257|RXRB(5.785)	6715|SRD5A1(5.785)	6546|SLC8A1(5.785)	2161|F12(5.785)	5618|PRLR(5.785)	5918|RARRES1(5.785)	162514|TRPV3(5.785)	190|NR0B1(5.785)	7442|TRPV1(5.785)
Beta-Santalol	ID:23805 From TCMID database	51109|RDH11(80.882)	5949|RBP3(80.882)	54884|RETSAT(80.882)	112724|RDH13(80.882)	9249|DHRS3(80.882)	5959|RDH5(80.882)	220|ALDH1A3(80.882)	145226|RDH12(80.882)	10901|DHRS4(80.882)	5947|RBP1(80.882)	216|ALDH1A1(80.882)	6017|RLBP1(80.882)	57665|RDH14(80.882)	50700|RDH8(80.882)	9227|LRAT(80.882)	8854|ALDH1A2(80.882)	218|ALDH3A1(55.444)	6010|RHO(55.444)	6247|RS1(55.444)	1512|CTSH(22.373)	94233|OPN4(22.373)	157506|RDH10(22.373)	64577|ALDH8A1(22.373)	6462|SHBG(22.373)	10202|DHRS2(22.373)	51478|HSD17B7(22.373)	367|AR(22.373)	7067|THRA(22.373)	5076|PAX2(22.373)	874|CBR3(22.373)	2625|GATA3(22.373)	429|ASCL1(22.373)	1749|DLX5(22.373)	5979|RET(22.373)	7068|THRB(22.373)	1428|CRYM(22.373)	706|TSPO(22.373)	221391|OPN5(22.373)	10170|DHRS9(22.373)	873|CBR1(22.373)	1543|CYP1A1(22.373)	782|CACNB1(15.365)	2893|GRIA4(15.365)	2555|GABRA2(15.365)	10369|CACNG2(15.365)	2563|GABRD(15.365)	1137|CHRNA4(15.365)	1142|CHRNB3(15.365)
Citronellyl Acetate	ID:3769 From TCMID database	2099|ESR1(48.000)	5241|PGR(48.000)	367|AR(48.000)	4306|NR3C2(48.000)	2555|GABRA2(15.365)	2563|GABRD(15.365)	2560|GABRB1(15.365)	2567|GABRG3(15.365)	2564|GABRE(15.365)	2556|GABRA3(15.365)	2565|GABRG1(15.365)	2568|GABRP(15.365)	2557|GABRA4(15.365)	2561|GABRB2(15.365)	55879|GABRQ(15.365)	2562|GABRB3(15.365)	2558|GABRA5(15.365)	2559|GABRA6(15.365)	2554|GABRA1(15.365)	2566|GABRG2(15.365)	151|ADRA2B(15.365)	4881|NPR1(8.253)	782|CACNB1(5.785)	781|CACNA2D1(5.785)	8912|CACNA1H(5.785)	778|CACNA1F(5.785)	6546|SLC8A1(5.785)	2161|F12(5.785)	773|CACNA1A(5.785)	1128|CHRM1(5.785)	8911|CACNA1I(5.785)	7442|TRPV1(5.785)	9254|CACNA2D2(5.785)	5740|PTGIS(5.785)	5468|PPARG(5.785)	6462|SHBG(5.785)	5731|PTGER1(5.785)	779|CACNA1S(5.785)	2864|FFAR1(5.785)	5734|PTGER4(5.785)	55799|CACNA2D3(5.785)	2908|NR3C1(5.785)	785|CACNB4(5.785)	64805|P2RY12(5.785)	5739|PTGIR(5.785)	9415|FADS2(5.785)	774|CACNA1B(5.785)	775|CACNA1C(5.785)
Hexahydrocurcumin	ID:9497 From TCMID database	2100|ESR2(48.000)	150|ADRA2A(48.000)	2099|ESR1(48.000)	1813|DRD2(48.000)	1644|DDC(48.000)	8856|NR1I2(48.000)	1815|DRD4(48.000)	5742|PTGS1(48.000)	1814|DRD3(48.000)	5743|PTGS2(48.000)	240|ALOX5(48.000)	1816|DRD5(48.000)	1812|DRD1(48.000)	154|ADRB2(8.253)	6646|SOAT1(8.253)	4547|MTTP(8.253)	1269|CNR2(8.253)	6331|SCN5A(8.253)	153|ADRB1(8.253)	4986|OPRK1(8.253)	4988|OPRM1(8.253)	1268|CNR1(8.253)	3757|KCNH2(8.253)	8435|SOAT2(8.253)	6531|SLC6A3(5.785)	266629|SEC14L3(5.785)	6257|RXRB(5.785)	782|CACNB1(5.785)	1535|CYBA(5.785)	148|ADRA1A(5.785)	7153|TOP2A(5.785)	778|CACNA1F(5.785)	3356|HTR2A(5.785)	4130|MAP1A(5.785)	53637|S1PR5(5.785)	23428|SLC7A8(5.785)	1137|CHRNA4(5.785)	5880|RAC2(5.785)	1131|CHRM3(5.785)	5879|RAC1(5.785)	773|CACNA1A(5.785)	1128|CHRM1(5.785)	4985|OPRD1(5.785)	4689|NCF4(5.785)	8911|CACNA1I(5.785)	3351|HTR1B(5.785)	203068|TUBB(5.785)	7054|TH(5.785)
Phenylpropyl Alcohol	ID:17118 From TCMID database	8654|PDE5A(80.882)	5141|PDE4A(80.882)	10846|PDE10A(80.882)	100|ADA(80.882)	55846|ITFG2(55.444)	1716|DGUOK(55.444)	7498|XDH(55.444)	134|ADORA1(55.444)	6531|SLC6A3(48.000)	5327|PLAT(48.000)	148|ADRA1A(48.000)	23428|SLC7A8(48.000)	154|ADRB2(48.000)	7056|THBD(48.000)	150|ADRA2A(48.000)	7054|TH(48.000)	5468|PPARG(48.000)	4129|MAOB(48.000)	153|ADRB1(48.000)	6898|TAT(48.000)	596|BCL2(48.000)	146|ADRA1D(48.000)	2169|FABP2(48.000)	10667|FARS2(48.000)	1813|DRD2(48.000)	5053|PAH(48.000)	2193|FARSA(48.000)	4128|MAOA(48.000)	6532|SLC6A4(48.000)	6571|SLC18A2(48.000)	1080|CFTR(48.000)	5742|PTGS1(48.000)	147|ADRA1B(48.000)	152|ADRA2C(48.000)	10056|FARSB(48.000)	5743|PTGS2(48.000)	1812|DRD1(48.000)	155|ADRB3(48.000)	134864|TAAR1(48.000)	9607|CARTPT(48.000)	151|ADRA2B(48.000)	6530|SLC6A2(48.000)	5152|PDE9A(22.373)	4521|NUDT1(22.373)	972|CD74(22.373)	2987|GUK1(22.373)	5139|PDE3A(22.373)	22933|SIRT2(22.373)
Rugosal	ID:25355 From TCMID database	5731|PTGER1(5.785)	5734|PTGER4(5.785)	5732|PTGER2(5.785)	5733|PTGER3(5.785)	367|AR(3.351)	2908|NR3C1(3.351)	476|ATP1A1(3.351)	6715|SRD5A1(2.608)	6546|SLC8A1(2.608)	2161|F12(2.608)	5618|PRLR(2.608)	2099|ESR1(2.608)	7442|TRPV1(2.608)	5740|PTGIS(2.608)	5241|PGR(2.608)	64805|P2RY12(2.608)	5739|PTGIR(2.608)	9415|FADS2(2.608)	5578|PRKCA(2.608)	3156|HMGCR(2.608)	3992|FADS1(2.608)	5742|PTGS1(2.608)	5743|PTGS2(2.608)	6785|ELOVL4(2.608)	5737|PTGFR(2.608)	3290|HSD11B1(2.608)	301|ANXA1(2.608)	7421|VDR(2.608)	5580|PRKCD(2.608)	4306|NR3C2(2.608)	|(2.394)	57573|ZNF471(2.394)	8563|THOC5(2.394)	8434|RECK(2.394)	10309|CCNO(2.394)	7652|ZNF99(2.394)	80176|SPSB1(2.394)	386678|KRTAP10-11(2.394)	1387|CREBBP(2.394)	55854|ZC3H15(2.394)	150275|CCDC117(2.394)	79572|ATP13A3(2.394)	2634|GBP2(2.394)	1785|DNM2(2.394)	8419|BFSP2(2.394)	83548|COG3(2.394)	9363|RAB33A(2.394)	51599|LSR(2.394)
Chamissonin Diacetate	ID:3467 From TCMID database	1131|CHRM3(80.882)	1128|CHRM1(80.882)	1129|CHRM2(80.882)	5578|PRKCA(48.000)	3156|HMGCR(48.000)	3689|ITGB2(48.000)	3683|ITGAL(48.000)	3066|HDAC2(48.000)	5580|PRKCD(48.000)	4306|NR3C2(48.000)	10564|ARFGEF2(22.373)	80005|DOCK5(22.373)	4923|NTSR1(22.373)	1133|CHRM5(22.373)	2769|GNA15(22.373)	5023|P2RX1(22.373)	9732|DOCK4(22.373)	5604|MAP2K1(22.373)	1132|CHRM4(22.373)	5241|PGR(15.365)	367|AR(15.365)	1588|CYP19A1(15.365)	781|CACNA2D1(8.253)	8912|CACNA1H(8.253)	9254|CACNA2D2(8.253)	779|CACNA1S(8.253)	775|CACNA1C(8.253)	776|CACNA1D(8.253)	2194|FASN(8.253)	5406|PNLIP(8.253)	783|CACNB2(8.253)	185|AGTR1(8.253)	8513|LIPF(8.253)	6863|TAC1(5.859)	1909|EDNRA(5.859)	583|BBS2(5.859)	3356|HTR2A(5.859)	6546|SLC8A1(5.859)	135|ADORA2A(5.859)	1906|EDN1(5.859)	1908|EDN3(5.859)	1910|EDNRB(5.859)	1139|CHRNA7(5.859)	183|AGT(5.859)	362|AQP5(5.859)	5286|PIK3C2A(5.859)	2776|GNAQ(5.859)	2255|FGF10(5.859)
Campherenol	ID:3046 From TCMID database	7421|VDR(80.882)	1594|CYP27B1(80.882)	2638|GC(55.444)	22938|SNW1(55.444)	2161|F12(48.000)	2099|ESR1(48.000)	5241|PGR(48.000)	4790|NFKB1(22.373)	8644|AKR1C3(22.373)	1591|CYP24A1(22.373)	151306|GPBAR1(22.373)	6591|SNAI2(22.373)	5469|MED1(22.373)	6615|SNAI1(22.373)	1576|CYP3A4(22.373)	793|CALB1(22.373)	8074|FGF23(22.373)	2672|GFI1(22.373)	55915|LANCL2(22.373)	54361|WNT4(22.373)	6929|TCF3(22.373)	581|BAX(22.373)	9365|KL(22.373)	120227|CYP2R1(22.373)	5371|PML(22.373)	2683|B4GALT1(22.373)	795|S100G(22.373)	1593|CYP27A1(22.373)	25959|KANK2(22.373)	10265|IRX5(22.373)	6256|RXRA(22.373)	9971|NR1H4(22.373)	8805|TRIM24(22.373)	1586|CYP17A1(15.365)	162514|TRPV3(15.365)	4986|OPRK1(15.365)	79054|TRPM8(15.365)	8989|TRPA1(15.365)	7054|TH(8.253)	5731|PTGER1(8.253)	7166|TPH1(8.253)	367|AR(8.253)	2908|NR3C1(8.253)	5053|PAH(8.253)	5733|PTGER3(8.253)	476|ATP1A1(8.253)	5737|PTGFR(8.253)	4846|NOS3(8.253)
Wuweizisu C	ID:32234 From TCMID database	4543|MTNR1A(8.253)	4544|MTNR1B(8.253)	7153|TOP2A(5.785)	3356|HTR2A(5.785)	1131|CHRM3(5.785)	1128|CHRM1(5.785)	203068|TUBB(5.785)	1133|CHRM5(5.785)	6532|SLC6A4(5.785)	81027|TUBB1(5.785)	7277|TUBA4A(5.785)	1129|CHRM2(5.785)	1132|CHRM4(5.785)	6530|SLC6A2(5.785)	266629|SEC14L3(3.351)	5515|PPP2CA(3.351)	5578|PRKCA(3.351)	8856|NR1I2(3.351)	10846|PDE10A(3.351)	240|ALOX5(3.351)	5516|PPP2CB(3.351)	23541|SEC14L2(3.351)	1606|DGKA(3.351)	5579|PRKCB(3.351)	5142|PDE4B(3.351)	284904|SEC14L4(3.351)	6257|RXRB(2.608)	782|CACNB1(2.608)	1535|CYBA(2.608)	148|ADRA1A(2.608)	778|CACNA1F(2.608)	4130|MAP1A(2.608)	1137|CHRNA4(2.608)	5880|RAC2(2.608)	154|ADRB2(2.608)	2100|ESR2(2.608)	5879|RAC1(2.608)	773|CACNA1A(2.608)	4985|OPRD1(2.608)	3357|HTR2B(2.608)	4689|NCF4(2.608)	150|ADRA2A(2.608)	8911|CACNA1I(2.608)	3351|HTR1B(2.608)	2099|ESR1(2.608)	1269|CNR2(2.608)	5916|RARG(2.608)	4133|MAP2(2.608)
Nootkatin	ID:15694 From TCMID database	3292|HSD17B1(15.365)	148|ADRA1A(8.253)	2104|ESRRG(8.253)	2100|ESR2(8.253)	150|ADRA2A(8.253)	2099|ESR1(8.253)	146|ADRA1D(8.253)	79001|VKORC1(8.253)	1080|CFTR(8.253)	147|ADRA1B(8.253)	152|ADRA2C(8.253)	151|ADRA2B(8.253)	6531|SLC6A3(5.785)	1813|DRD2(5.785)	6532|SLC6A4(5.785)	1815|DRD4(5.785)	3363|HTR7(5.785)	3350|HTR1A(5.785)	1621|DBH(5.785)	1814|DRD3(5.785)	240|ALOX5(5.785)	1816|DRD5(5.785)	1812|DRD1(5.785)	6530|SLC6A2(5.785)	1429|CRYZ(3.351)	5468|PPARG(3.351)	5742|PTGS1(3.351)	5743|PTGS2(3.351)	1728|NQO1(3.351)	4352|MPL(3.351)	5581|PRKCE(2.608)	2555|GABRA2(2.608)	5627|PROS1(2.608)	5594|MAPK1(2.608)	8858|PROZ(2.608)	2563|GABRD(2.608)	154|ADRB2(2.608)	2560|GABRB1(2.608)	4835|NQO2(2.608)	4543|MTNR1A(2.608)	2567|GABRG3(2.608)	4985|OPRD1(2.608)	10682|EBP(2.608)	2746|GLUD1(2.608)	7054|TH(2.608)	116444|GRIN3B(2.608)	7124|TNF(2.608)	2903|GRIN2A(2.608)
Gomisin R	ID:8923 From TCMID database	7153|TOP2A(15.365)	203068|TUBB(15.365)	10382|TUBB4A(15.365)	347733|TUBB2B(15.365)	10383|TUBB4B(15.365)	84790|TUBA1C(15.365)	10376|TUBA1B(15.365)	7277|TUBA4A(15.365)	7846|TUBA1A(15.365)	10381|TUBB3(8.253)	1962|EHHADH(8.253)	51807|TUBA8(8.253)	112714|TUBA3E(8.253)	84617|TUBB6(8.253)	759|CA1(8.253)	347688|TUBB8(8.253)	7278|TUBA3C(8.253)	7280|TUBB2A(8.253)	7155|TOP2B(8.253)	113457|TUBA3D(8.253)	3356|HTR2A(5.785)	1131|CHRM3(5.785)	1128|CHRM1(5.785)	1133|CHRM5(5.785)	6532|SLC6A4(5.785)	81027|TUBB1(5.785)	1129|CHRM2(5.785)	1132|CHRM4(5.785)	6530|SLC6A2(5.785)	1244|ABCC2(3.351)	2203|FBP1(3.351)	266629|SEC14L3(3.351)	207|AKT1(3.351)	1146|CHRNG(3.351)	3775|KCNK1(3.351)	5564|PRKAB1(3.351)	90|ACVR1(3.351)	439|ASNA1(3.351)	148|ADRA1A(3.351)	157|ADRBK2(3.351)	55902|ACSS2(3.351)	2697|GJA1(3.351)	1137|CHRNA4(3.351)	154|ADRB2(3.351)	1142|CHRNB3(3.351)	94|ACVRL1(3.351)	107|ADCY1(3.351)	4985|OPRD1(3.351)
(+)-Gomisin K3	ID:8916 From TCMID database	7299|TYR(80.882)	1638|DCT(55.444)	7306|TYRP1(55.444)	266629|SEC14L3(23.000)	5515|PPP2CA(23.000)	5578|PRKCA(23.000)	8856|NR1I2(23.000)	240|ALOX5(23.000)	5516|PPP2CB(23.000)	23541|SEC14L2(23.000)	1606|DGKA(23.000)	5579|PRKCB(23.000)	284904|SEC14L4(23.000)	8943|AP3D1(22.373)	4948|OCA2(22.373)	4935|GPR143(22.373)	1269|CNR2(15.365)	1268|CNR1(15.365)	730005|SEC14L6(8.253)	6646|SOAT1(8.253)	4547|MTTP(8.253)	8435|SOAT2(8.253)	5582|PRKCG(8.253)	3549|IHH(5.859)	3728|JUP(5.859)	84062|DTNBP1(5.859)	3081|HGD(5.859)	5318|PKP2(5.859)	5054|SERPINE1(5.859)	124976|SPNS2(5.859)	7054|TH(5.859)	5270|SERPINE2(5.859)	2954|GSTZ1(5.859)	10159|ATP6AP2(5.859)	51176|LEF1(5.859)	6348|CCL3(5.859)	3242|HPD(5.859)	51151|SLC45A2(5.859)	7879|RAB7A(5.859)	6898|TAT(5.859)	5053|PAH(5.859)	538|ATP7A(5.859)	7274|TTPA(5.859)	1113|CHGA(5.859)	11187|PKP3(5.859)	89781|HPS4(5.859)	2184|FAH(5.859)	173|AFM(5.859)
Nootkatone	ID:15696 From TCMID database	1586|CYP17A1(122.778)	2099|ESR1(122.778)	5241|PGR(122.778)	367|AR(122.778)	4986|OPRK1(122.778)	4306|NR3C2(122.778)	27115|PDE7B(80.882)	8654|PDE5A(80.882)	5152|PDE9A(80.882)	5141|PDE4A(80.882)	6261|RYR1(80.882)	5139|PDE3A(80.882)	135|ADORA2A(80.882)	3708|ITPR1(80.882)	5145|PDE6A(80.882)	5591|PRKDC(80.882)	5293|PIK3CD(80.882)	5140|PDE3B(80.882)	5226|PGD(80.882)	5290|PIK3CA(80.882)	136|ADORA2B(80.882)	5136|PDE1A(80.882)	5144|PDE4D(80.882)	5291|PIK3CB(80.882)	3709|ITPR2(80.882)	5153|PDE1B(80.882)	5150|PDE7A(80.882)	3710|ITPR3(80.882)	23649|POLA2(80.882)	5143|PDE4C(80.882)	10846|PDE10A(80.882)	5137|PDE1C(80.882)	472|ATM(80.882)	5158|PDE6B(80.882)	5142|PDE4B(80.882)	5138|PDE2A(80.882)	134|ADORA1(80.882)	1588|CYP19A1(80.882)	8622|PDE8B(80.882)	4907|NT5E(80.882)	3066|HDAC2(80.882)	5146|PDE6C(80.882)	50940|PDE11A(80.882)	5151|PDE8A(80.882)	60561|RINT1(55.444)	8737|RIPK1(55.444)	5295|PIK3R1(55.444)	54361|WNT4(55.444)
Methyl Benzyl Ether	ID:14149 From TCMID database	6328|SCN3A(15.365)	6336|SCN10A(15.365)	6335|SCN9A(15.365)	6323|SCN1A(8.253)	6326|SCN2A(8.253)	6531|SLC6A3(5.785)	468|ATF4(5.785)	148|ADRA1A(5.785)	154|ADRB2(5.785)	122953|JDP2(5.785)	3558|IL2(5.785)	150|ADRA2A(5.785)	467|ATF3(5.785)	116444|GRIN3B(5.785)	7124|TNF(5.785)	1386|ATF2(5.785)	466|ATF1(5.785)	153|ADRB1(5.785)	4772|NFATC1(5.785)	22809|ATF5(5.785)	3725|JUN(5.785)	1645|AKR1C1(5.785)	7299|TYR(5.785)	6532|SLC6A4(5.785)	3269|HRH1(5.785)	43|ACHE(5.785)	6571|SLC18A2(5.785)	11016|ATF7(5.785)	5742|PTGS1(5.785)	5743|PTGS2(5.785)	116443|GRIN3A(5.785)	22926|ATF6(5.785)	1812|DRD1(5.785)	2906|GRIN2D(5.785)	2353|FOS(5.785)	6530|SLC6A2(5.785)	2902|GRIN1(5.785)	6331|SCN5A(3.351)	8856|NR1I2(3.351)	6334|SCN8A(3.351)	3758|KCNJ1(3.351)	6833|ABCC8(3.351)	1956|EGFR(3.351)	781|CACNA2D1(2.608)	5327|PLAT(2.608)	3779|KCNMB1(2.608)	3780|KCNN1(2.608)	84706|GPT2(2.608)
Gomisin E	ID:8909 From TCMID database	7153|TOP2A(23.000)	203068|TUBB(23.000)	10382|TUBB4A(23.000)	347733|TUBB2B(23.000)	10383|TUBB4B(23.000)	84790|TUBA1C(23.000)	10376|TUBA1B(23.000)	7277|TUBA4A(23.000)	7846|TUBA1A(23.000)	10381|TUBB3(15.365)	1962|EHHADH(15.365)	51807|TUBA8(15.365)	112714|TUBA3E(15.365)	84617|TUBB6(15.365)	347688|TUBB8(15.365)	7278|TUBA3C(15.365)	7280|TUBB2A(15.365)	7155|TOP2B(15.365)	113457|TUBA3D(15.365)	1131|CHRM3(8.253)	1128|CHRM1(8.253)	8001|GLRA3(8.253)	367|AR(8.253)	1133|CHRM5(8.253)	476|ATP1A1(8.253)	2562|GABRB3(8.253)	79861|TUBAL3(8.253)	81027|TUBB1(8.253)	1129|CHRM2(8.253)	1132|CHRM4(8.253)	7150|TOP1(5.859)	116447|TOP1MT(5.859)	213|ALB(5.785)	478|ATP1A3(3.351)	2560|GABRB1(3.351)	51174|TUBD1(3.351)	6122|RPL3(3.351)	1576|CYP3A4(3.351)	27175|TUBG2(3.351)	51175|TUBE1(3.351)	3614|IMPDH1(3.351)	3725|JUN(3.351)	477|ATP1A2(3.351)	23569|PADI4(3.351)	3615|IMPDH2(3.351)	2741|GLRA1(3.351)	7283|TUBG1(3.351)	266629|SEC14L3(2.608)
Citraurin Beta	ID:30792 From TCMID database	51109|RDH11(48.000)	6257|RXRB(48.000)	5949|RBP3(48.000)	54884|RETSAT(48.000)	112724|RDH13(48.000)	9249|DHRS3(48.000)	5959|RDH5(48.000)	5918|RARRES1(48.000)	190|NR0B1(48.000)	5916|RARG(48.000)	5241|PGR(48.000)	5915|RARB(48.000)	220|ALDH1A3(48.000)	6258|RXRG(48.000)	145226|RDH12(48.000)	10901|DHRS4(48.000)	5947|RBP1(48.000)	216|ALDH1A1(48.000)	6017|RLBP1(48.000)	57665|RDH14(48.000)	5914|RARA(48.000)	50700|RDH8(48.000)	9052|GPRC5A(48.000)	9227|LRAT(48.000)	6256|RXRA(48.000)	8854|ALDH1A2(48.000)	7421|VDR(48.000)	1594|CYP27B1(48.000)	367|AR(15.365)	2908|NR3C1(15.365)	476|ATP1A1(15.365)	819|CAMLG(8.253)	478|ATP1A3(8.253)	5535|PPP3R2(8.253)	5478|PPIA(8.253)	477|ATP1A2(8.253)	10105|PPIF(8.253)	6715|SRD5A1(5.785)	1586|CYP17A1(5.785)	6546|SLC8A1(5.785)	2161|F12(5.785)	5618|PRLR(5.785)	2099|ESR1(5.785)	7442|TRPV1(5.785)	5468|PPARG(5.785)	5731|PTGER1(5.785)	4843|NOS2(5.785)	2864|FFAR1(5.785)
Schizandrin C	ID:19482 From TCMID database	4543|MTNR1A(8.253)	4544|MTNR1B(8.253)	7153|TOP2A(5.785)	3356|HTR2A(5.785)	1131|CHRM3(5.785)	1128|CHRM1(5.785)	203068|TUBB(5.785)	1133|CHRM5(5.785)	6532|SLC6A4(5.785)	81027|TUBB1(5.785)	7277|TUBA4A(5.785)	1129|CHRM2(5.785)	1132|CHRM4(5.785)	6530|SLC6A2(5.785)	266629|SEC14L3(3.351)	5515|PPP2CA(3.351)	5578|PRKCA(3.351)	8856|NR1I2(3.351)	10846|PDE10A(3.351)	240|ALOX5(3.351)	5516|PPP2CB(3.351)	23541|SEC14L2(3.351)	1606|DGKA(3.351)	5579|PRKCB(3.351)	5142|PDE4B(3.351)	284904|SEC14L4(3.351)	6257|RXRB(2.608)	782|CACNB1(2.608)	1535|CYBA(2.608)	148|ADRA1A(2.608)	778|CACNA1F(2.608)	4130|MAP1A(2.608)	1137|CHRNA4(2.608)	5880|RAC2(2.608)	154|ADRB2(2.608)	2100|ESR2(2.608)	5879|RAC1(2.608)	773|CACNA1A(2.608)	4985|OPRD1(2.608)	3357|HTR2B(2.608)	4689|NCF4(2.608)	150|ADRA2A(2.608)	8911|CACNA1I(2.608)	3351|HTR1B(2.608)	2099|ESR1(2.608)	1269|CNR2(2.608)	5916|RARG(2.608)	4133|MAP2(2.608)
Sesquicarene	ID:19771 From TCMID database	3750|KCND1(80.882)	3738|KCNA3(80.882)	5564|PRKAB1(80.882)	124|ADH1A(80.882)	3744|KCNA10(80.882)	2593|GAMT(80.882)	3748|KCNC3(80.882)	3736|KCNA1(80.882)	3737|KCNA2(80.882)	7173|TPO(80.882)	847|CAT(80.882)	3745|KCNB1(80.882)	125|ADH1B(80.882)	1742|DLG4(80.882)	3747|KCNC2(80.882)	3746|KCNC1(80.882)	126|ADH1C(80.882)	9312|KCNB2(80.882)	3741|KCNA5(80.882)	6035|RNASE1(80.882)	3751|KCND2(80.882)	217|ALDH2(80.882)	3739|KCNA4(80.882)	3743|KCNA7(80.882)	3742|KCNA6(80.882)	3752|KCND3(80.882)	2983|GUCY1B3(55.444)	2628|GATM(55.444)	50801|KCNK4(55.444)	389434|IYD(55.444)	3784|KCNQ1(55.444)	2099|ESR1(48.000)	5241|PGR(48.000)	2203|FBP1(22.373)	9162|DGKI(22.373)	131|ADH7(22.373)	4781|NFIB(22.373)	114757|CYGB(22.373)	9369|NRXN3(22.373)	94030|LRRC4B(22.373)	343|AQP8(22.373)	170302|ARX(22.373)	3479|IGF1(22.373)	85358|SHANK3(22.373)	91703|ACY3(22.373)	443|ASPA(22.373)	9378|NRXN1(22.373)	1906|EDN1(22.373)
Benzoylgomisin Q	ID:2242 From TCMID database	2099|ESR1(23.000)	4023|LPL(15.365)	6531|SLC6A3(8.253)	1131|CHRM3(8.253)	4985|OPRD1(8.253)	759|CA1(8.253)	3358|HTR2C(8.253)	4986|OPRK1(8.253)	6532|SLC6A4(8.253)	4988|OPRM1(8.253)	116443|GRIN3A(8.253)	6530|SLC6A2(8.253)	7022|TFAP2C(5.859)	27324|TOX3(5.859)	5469|MED1(5.859)	4824|NKX3-1(5.859)	2100|ESR2(5.859)	6469|SHH(5.859)	51176|LEF1(5.859)	2263|FGFR2(5.859)	5241|PGR(5.859)	54361|WNT4(5.859)	374|AREG(5.859)	2852|GPER1(5.859)	7474|WNT5A(5.859)	6662|SOX9(5.859)	7421|VDR(5.859)	8805|TRIM24(5.859)	266629|SEC14L3(5.785)	7153|TOP2A(5.785)	6646|SOAT1(5.785)	4547|MTTP(5.785)	203068|TUBB(5.785)	5515|PPP2CA(5.785)	5578|PRKCA(5.785)	8856|NR1I2(5.785)	240|ALOX5(5.785)	5516|PPP2CB(5.785)	23541|SEC14L2(5.785)	1606|DGKA(5.785)	5579|PRKCB(5.785)	8435|SOAT2(5.785)	81027|TUBB1(5.785)	7277|TUBA4A(5.785)	284904|SEC14L4(5.785)	1909|EDNRA(3.351)	1128|CHRM1(3.351)	1910|EDNRB(3.351)
Schisanhenol	ID:30446 From TCMID database	7299|TYR(80.882)	1638|DCT(55.444)	7306|TYRP1(55.444)	266629|SEC14L3(23.000)	5515|PPP2CA(23.000)	5578|PRKCA(23.000)	8856|NR1I2(23.000)	240|ALOX5(23.000)	5516|PPP2CB(23.000)	23541|SEC14L2(23.000)	1606|DGKA(23.000)	5579|PRKCB(23.000)	284904|SEC14L4(23.000)	8943|AP3D1(22.373)	4948|OCA2(22.373)	4935|GPR143(22.373)	1269|CNR2(15.365)	1268|CNR1(15.365)	730005|SEC14L6(8.253)	6646|SOAT1(8.253)	4547|MTTP(8.253)	8435|SOAT2(8.253)	5582|PRKCG(8.253)	3549|IHH(5.859)	3728|JUP(5.859)	84062|DTNBP1(5.859)	3081|HGD(5.859)	5318|PKP2(5.859)	5054|SERPINE1(5.859)	124976|SPNS2(5.859)	7054|TH(5.859)	5270|SERPINE2(5.859)	2954|GSTZ1(5.859)	10159|ATP6AP2(5.859)	51176|LEF1(5.859)	6348|CCL3(5.859)	3242|HPD(5.859)	51151|SLC45A2(5.859)	7879|RAB7A(5.859)	6898|TAT(5.859)	5053|PAH(5.859)	538|ATP7A(5.859)	7274|TTPA(5.859)	1113|CHGA(5.859)	11187|PKP3(5.859)	89781|HPS4(5.859)	2184|FAH(5.859)	173|AFM(5.859)
Schizonepetoside A	ID:19488 From TCMID database	2908|NR3C1(15.365)	27115|PDE7B(8.253)	5141|PDE4A(8.253)	135|ADORA2A(8.253)	22978|NT5C2(8.253)	132|ADK(8.253)	3614|IMPDH1(8.253)	5144|PDE4D(8.253)	5150|PDE7A(8.253)	5143|PDE4C(8.253)	5167|ENPP1(8.253)	5142|PDE4B(8.253)	134|ADORA1(8.253)	7852|CXCR4(5.785)	55244|SLC47A1(5.785)	1576|CYP3A4(5.785)	5740|PTGIS(5.785)	1595|CYP51A1(5.785)	64805|P2RY12(5.785)	5739|PTGIR(5.785)	3757|KCNH2(5.785)	476|ATP1A1(5.785)	23569|PADI4(5.785)	2862|MLNR(5.785)	28234|SLCO1B3(5.785)	213|ALB(5.785)	5243|ABCB1(5.785)	10599|SLCO1B1(5.785)	5422|POLA1(3.351)	645|BLVRB(3.351)	6514|SLC2A2(3.351)	55312|RFK(3.351)	3615|IMPDH2(3.351)	781|CACNA2D1(2.608)	2280|FKBP1A(2.608)	6323|SCN1A(2.608)	2555|GABRA2(2.608)	2548|GAA(2.608)	8972|MGAM(2.608)	2563|GABRD(2.608)	2560|GABRB1(2.608)	2246|FGF1(2.608)	2567|GABRG3(2.608)	2099|ESR1(2.608)	8001|GLRA3(2.608)	4791|NFKB2(2.608)	462|SERPINC1(2.608)	7124|TNF(2.608)
4-Phenylbicyclo[2.2.2]Octan-1-Ol	ID:17082 From TCMID database	53637|S1PR5(48.000)	2100|ESR2(48.000)	2099|ESR1(48.000)	8856|NR1I2(48.000)	6531|SLC6A3(5.785)	468|ATF4(5.785)	6257|RXRB(5.785)	781|CACNA2D1(5.785)	5327|PLAT(5.785)	148|ADRA1A(5.785)	2555|GABRA2(5.785)	3356|HTR2A(5.785)	2563|GABRD(5.785)	23428|SLC7A8(5.785)	154|ADRB2(5.785)	2560|GABRB1(5.785)	1131|CHRM3(5.785)	122953|JDP2(5.785)	2567|GABRG3(5.785)	7056|THBD(5.785)	1128|CHRM1(5.785)	4985|OPRD1(5.785)	3558|IL2(5.785)	150|ADRA2A(5.785)	7054|TH(5.785)	467|ATF3(5.785)	5916|RARG(5.785)	7124|TNF(5.785)	5468|PPARG(5.785)	2564|GABRE(5.785)	4129|MAOB(5.785)	1386|ATF2(5.785)	6326|SCN2A(5.785)	2556|GABRA3(5.785)	466|ATF1(5.785)	153|ADRB1(5.785)	4772|NFATC1(5.785)	2565|GABRG1(5.785)	367|AR(5.785)	2568|GABRP(5.785)	6570|SLC18A1(5.785)	6898|TAT(5.785)	3358|HTR2C(5.785)	57053|CHRNA10(5.785)	596|BCL2(5.785)	146|ADRA1D(5.785)	2169|FABP2(5.785)	5915|RARB(5.785)
Gomisin J	ID:8913 From TCMID database	64805|P2RY12(15.365)	5739|PTGIR(15.365)	5467|PPARD(15.365)	6286|S100P(15.365)	3778|KCNMA1(15.365)	7153|TOP2A(8.253)	203068|TUBB(8.253)	3614|IMPDH1(8.253)	10383|TUBB4B(8.253)	3615|IMPDH2(8.253)	7277|TUBA4A(8.253)	7155|TOP2B(8.253)	266629|SEC14L3(5.785)	6257|RXRB(5.785)	6646|SOAT1(5.785)	4547|MTTP(5.785)	1269|CNR2(5.785)	5916|RARG(5.785)	5515|PPP2CA(5.785)	5915|RARB(5.785)	6258|RXRG(5.785)	5578|PRKCA(5.785)	8856|NR1I2(5.785)	1268|CNR1(5.785)	240|ALOX5(5.785)	5516|PPP2CB(5.785)	23541|SEC14L2(5.785)	1606|DGKA(5.785)	5579|PRKCB(5.785)	8435|SOAT2(5.785)	5914|RARA(5.785)	6256|RXRA(5.785)	284904|SEC14L4(5.785)	10381|TUBB3(3.351)	148|ADRA1A(3.351)	1962|EHHADH(3.351)	154|ADRB2(3.351)	4985|OPRD1(3.351)	51807|TUBA8(3.351)	10382|TUBB4A(3.351)	112714|TUBA3E(3.351)	84617|TUBB6(3.351)	759|CA1(3.351)	153|ADRB1(3.351)	347688|TUBB8(3.351)	146|ADRA1D(3.351)	347733|TUBB2B(3.351)	4986|OPRK1(3.351)
Schizandrin	ID:24380 From TCMID database	203068|TUBB(5.785)	81027|TUBB1(5.785)	2099|ESR1(3.351)	6531|SLC6A3(2.608)	266629|SEC14L3(2.608)	6257|RXRB(2.608)	782|CACNB1(2.608)	1535|CYBA(2.608)	7153|TOP2A(2.608)	778|CACNA1F(2.608)	3356|HTR2A(2.608)	4130|MAP1A(2.608)	1137|CHRNA4(2.608)	5880|RAC2(2.608)	154|ADRB2(2.608)	6646|SOAT1(2.608)	1131|CHRM3(2.608)	2100|ESR2(2.608)	4543|MTNR1A(2.608)	5879|RAC1(2.608)	4547|MTTP(2.608)	773|CACNA1A(2.608)	1128|CHRM1(2.608)	4985|OPRD1(2.608)	3357|HTR2B(2.608)	7099|TLR4(2.608)	4689|NCF4(2.608)	150|ADRA2A(2.608)	8911|CACNA1I(2.608)	3351|HTR1B(2.608)	1269|CNR2(2.608)	5916|RARG(2.608)	4133|MAP2(2.608)	1139|CHRNA7(2.608)	4544|MTNR1B(2.608)	6331|SCN5A(2.608)	5515|PPP2CA(2.608)	1536|CYBB(2.608)	3767|KCNJ11(2.608)	779|CACNA1S(2.608)	153|ADRB1(2.608)	653361|NCF1(2.608)	10280|SIGMAR1(2.608)	3358|HTR2C(2.608)	785|CACNB4(2.608)	4688|NCF2(2.608)	4023|LPL(2.608)	5915|RARB(2.608)
Myricadiol	ID:15146 From TCMID database	2099|ESR1(122.778)	5241|PGR(122.778)	367|AR(48.000)	2908|NR3C1(48.000)	301|ANXA1(48.000)	7421|VDR(48.000)	51109|RDH11(15.365)	5949|RBP3(15.365)	54884|RETSAT(15.365)	112724|RDH13(15.365)	9249|DHRS3(15.365)	5959|RDH5(15.365)	220|ALDH1A3(15.365)	145226|RDH12(15.365)	10901|DHRS4(15.365)	5947|RBP1(15.365)	216|ALDH1A1(15.365)	6017|RLBP1(15.365)	57665|RDH14(15.365)	50700|RDH8(15.365)	9227|LRAT(15.365)	8854|ALDH1A2(15.365)	1594|CYP27B1(15.365)	27115|PDE7B(8.253)	5141|PDE4A(8.253)	1586|CYP17A1(8.253)	135|ADORA2A(8.253)	1595|CYP51A1(8.253)	5144|PDE4D(8.253)	5150|PDE7A(8.253)	5143|PDE4C(8.253)	5142|PDE4B(8.253)	100|ADA(8.253)	134|ADORA1(8.253)	218|ALDH3A1(5.859)	6010|RHO(5.859)	2638|GC(5.859)	22938|SNW1(5.859)	6247|RS1(5.859)	6257|RXRB(5.785)	6715|SRD5A1(5.785)	6546|SLC8A1(5.785)	2161|F12(5.785)	5618|PRLR(5.785)	5918|RARRES1(5.785)	162514|TRPV3(5.785)	190|NR0B1(5.785)	7442|TRPV1(5.785)
Pregomisin	ID:17792 From TCMID database	7299|TYR(80.882)	1638|DCT(55.444)	7306|TYRP1(55.444)	2099|ESR1(48.000)	240|ALOX5(48.000)	266629|SEC14L3(23.000)	5515|PPP2CA(23.000)	5578|PRKCA(23.000)	8856|NR1I2(23.000)	5516|PPP2CB(23.000)	23541|SEC14L2(23.000)	1606|DGKA(23.000)	5579|PRKCB(23.000)	284904|SEC14L4(23.000)	8943|AP3D1(22.373)	4948|OCA2(22.373)	4935|GPR143(22.373)	1269|CNR2(15.365)	1268|CNR1(15.365)	730005|SEC14L6(8.253)	6646|SOAT1(8.253)	4547|MTTP(8.253)	8435|SOAT2(8.253)	5582|PRKCG(8.253)	3549|IHH(5.859)	3728|JUP(5.859)	84062|DTNBP1(5.859)	3081|HGD(5.859)	5318|PKP2(5.859)	5054|SERPINE1(5.859)	124976|SPNS2(5.859)	7054|TH(5.859)	5270|SERPINE2(5.859)	2954|GSTZ1(5.859)	10159|ATP6AP2(5.859)	51176|LEF1(5.859)	6348|CCL3(5.859)	3242|HPD(5.859)	51151|SLC45A2(5.859)	7879|RAB7A(5.859)	6898|TAT(5.859)	5053|PAH(5.859)	538|ATP7A(5.859)	7274|TTPA(5.859)	1113|CHGA(5.859)	11187|PKP3(5.859)	89781|HPS4(5.859)	2184|FAH(5.859)
Cuparene	ID:4366 From TCMID database	2561|GABRB2(80.882)	2562|GABRB3(80.882)	2147|F2(80.882)	2850|GPR27(55.444)	53637|S1PR5(48.000)	240|ALOX5(48.000)	948|CD36(22.373)	6385|SDC4(22.373)	961|CD47(22.373)	636|BICD1(22.373)	2560|GABRB1(15.365)	89|ACTN3(5.859)	9110|MTMR4(5.859)	9241|NOG(5.859)	114897|C1QTNF1(5.859)	5045|FURIN(5.859)	7391|USF1(5.859)	1361|CPB2(5.859)	2555|GABRA2(5.859)	5627|PROS1(5.859)	8858|PROZ(5.859)	1137|CHRNA4(5.859)	4916|NTRK3(5.859)	154|ADRB2(5.859)	2161|F12(5.859)	135|ADORA2A(5.859)	4763|NF1(5.859)	2742|GLRA2(5.859)	4152|MBD1(5.859)	2567|GABRG3(5.859)	7056|THBD(5.859)	22997|IGSF9B(5.859)	6376|CX3CL1(5.859)	239|ALOX12(5.859)	348|APOE(5.859)	5054|SERPINE1(5.859)	350|APOH(5.859)	4923|NTSR1(5.859)	8001|GLRA3(5.859)	5270|SERPINE2(5.859)	9283|GPR37L1(5.859)	3818|KLKB1(5.859)	1139|CHRNA7(5.859)	10497|UNC13B(5.859)	6331|SCN5A(5.859)	847|CAT(5.859)	2564|GABRE(5.859)	266743|NPAS4(5.859)
Schisandrol B	ID:19459 From TCMID database	7153|TOP2A(15.365)	203068|TUBB(15.365)	10382|TUBB4A(15.365)	347733|TUBB2B(15.365)	10383|TUBB4B(15.365)	84790|TUBA1C(15.365)	10376|TUBA1B(15.365)	7277|TUBA4A(15.365)	7846|TUBA1A(15.365)	10381|TUBB3(8.253)	1962|EHHADH(8.253)	51807|TUBA8(8.253)	112714|TUBA3E(8.253)	84617|TUBB6(8.253)	759|CA1(8.253)	347688|TUBB8(8.253)	7278|TUBA3C(8.253)	7280|TUBB2A(8.253)	7155|TOP2B(8.253)	113457|TUBA3D(8.253)	3356|HTR2A(5.785)	1131|CHRM3(5.785)	1128|CHRM1(5.785)	1133|CHRM5(5.785)	6532|SLC6A4(5.785)	81027|TUBB1(5.785)	1129|CHRM2(5.785)	1132|CHRM4(5.785)	6530|SLC6A2(5.785)	1244|ABCC2(3.351)	2203|FBP1(3.351)	266629|SEC14L3(3.351)	207|AKT1(3.351)	1146|CHRNG(3.351)	3775|KCNK1(3.351)	5564|PRKAB1(3.351)	90|ACVR1(3.351)	439|ASNA1(3.351)	148|ADRA1A(3.351)	157|ADRBK2(3.351)	55902|ACSS2(3.351)	2697|GJA1(3.351)	1137|CHRNA4(3.351)	154|ADRB2(3.351)	1142|CHRNB3(3.351)	94|ACVRL1(3.351)	107|ADCY1(3.351)	4985|OPRD1(3.351)
Deoxyschizandrin	ID:5212 From TCMID database	10846|PDE10A(80.882)	5142|PDE4B(80.882)	5144|PDE4D(55.444)	8654|PDE5A(22.373)	5152|PDE9A(22.373)	5153|PDE1B(22.373)	5350|PLN(22.373)	3270|HRC(22.373)	817|CAMK2D(22.373)	5138|PDE2A(22.373)	818|CAMK2G(22.373)	50940|PDE11A(22.373)	5141|PDE4A(15.365)	5139|PDE3A(15.365)	4543|MTNR1A(15.365)	4544|MTNR1B(15.365)	3358|HTR2C(15.365)	775|CACNA1C(15.365)	1787|TRDMT1(15.365)	1719|DHFR(15.365)	7298|TYMS(15.365)	200895|DHFRL1(8.253)	1259|CNGA1(5.859)	27115|PDE7B(5.859)	10891|PPARGC1A(5.859)	9722|NOS1AP(5.859)	338442|HCAR2(5.859)	3759|KCNJ2(5.859)	5148|PDE6G(5.859)	1260|CNGA2(5.859)	55328|RNLS(5.859)	2946|GSTM2(5.859)	6546|SLC8A1(5.859)	22933|SIRT2(5.859)	5145|PDE6A(5.859)	6548|SLC9A1(5.859)	481|ATP1B1(5.859)	4522|MTHFD1(5.859)	1261|CNGA3(5.859)	1262|CNGA4(5.859)	3458|IFNG(5.859)	5592|PRKG1(5.859)	5150|PDE7A(5.859)	6588|SLN(5.859)	2259|FGF14(5.859)	6717|SRI(5.859)	5025|P2RX4(5.859)	5143|PDE4C(5.859)
Clupanodonic Acid	ID:30795 From TCMID database	6546|SLC8A1(686.000)	7442|TRPV1(686.000)	9415|FADS2(686.000)	3992|FADS1(686.000)	5742|PTGS1(686.000)	5743|PTGS2(686.000)	6785|ELOVL4(686.000)	2161|F12(122.778)	5468|PPARG(122.778)	2864|FFAR1(122.778)	5467|PPARD(122.778)	2182|ACSL4(122.778)	2181|ACSL3(122.778)	6257|RXRB(80.882)	2593|GAMT(80.882)	1159|CKMT1B(80.882)	5918|RARRES1(80.882)	190|NR0B1(80.882)	5916|RARG(80.882)	1158|CKM(80.882)	5915|RARB(80.882)	6258|RXRG(80.882)	6535|SLC6A8(80.882)	1160|CKMT2(80.882)	548596|CKMT1A(80.882)	216|ALDH1A1(80.882)	5914|RARA(80.882)	1152|CKB(80.882)	9052|GPRC5A(80.882)	6256|RXRA(80.882)	8854|ALDH1A2(80.882)	336|APOA2(55.444)	218|ALDH3A1(55.444)	3553|IL1B(55.444)	7124|TNF(55.444)	6548|SLC9A1(55.444)	3596|IL13(55.444)	2628|GATM(55.444)	6309|SC5D(55.444)	387700|SLC16A12(55.444)	79888|LPCAT1(55.444)	85301|COL27A1(55.444)	8710|SERPINB7(55.444)	5731|PTGER1(48.000)	5734|PTGER4(48.000)	367|AR(48.000)	2908|NR3C1(48.000)	5732|PTGER2(48.000)
Schisantherin C	ID:19474 From TCMID database	51174|TUBD1(15.365)	203068|TUBB(15.365)	27175|TUBG2(15.365)	51175|TUBE1(15.365)	3725|JUN(15.365)	7278|TUBA3C(15.365)	84790|TUBA1C(15.365)	10376|TUBA1B(15.365)	7283|TUBG1(15.365)	113457|TUBA3D(15.365)	7846|TUBA1A(15.365)	10381|TUBB3(8.253)	7153|TOP2A(8.253)	1962|EHHADH(8.253)	1131|CHRM3(8.253)	1128|CHRM1(8.253)	51807|TUBA8(8.253)	8001|GLRA3(8.253)	10382|TUBB4A(8.253)	112714|TUBA3E(8.253)	84617|TUBB6(8.253)	347688|TUBB8(8.253)	347733|TUBB2B(8.253)	1133|CHRM5(8.253)	10383|TUBB4B(8.253)	476|ATP1A1(8.253)	2562|GABRB3(8.253)	7280|TUBB2A(8.253)	5737|PTGFR(8.253)	7277|TUBA4A(8.253)	1129|CHRM2(8.253)	1132|CHRM4(8.253)	6122|RPL3(5.785)	7155|TOP2B(5.785)	478|ATP1A3(3.351)	2560|GABRB1(3.351)	4133|MAP2(3.351)	3614|IMPDH1(3.351)	596|BCL2(3.351)	8856|NR1I2(3.351)	1135|CHRNA2(3.351)	4137|MAPT(3.351)	477|ATP1A2(3.351)	3615|IMPDH2(3.351)	590|BCHE(3.351)	79861|TUBAL3(3.351)	81027|TUBB1(3.351)	4134|MAP4(3.351)
Angeloylgomisin P	ID:30605 From TCMID database	51174|TUBD1(15.365)	203068|TUBB(15.365)	27175|TUBG2(15.365)	51175|TUBE1(15.365)	3725|JUN(15.365)	7278|TUBA3C(15.365)	84790|TUBA1C(15.365)	10376|TUBA1B(15.365)	7283|TUBG1(15.365)	113457|TUBA3D(15.365)	7846|TUBA1A(15.365)	10381|TUBB3(8.253)	7153|TOP2A(8.253)	1962|EHHADH(8.253)	1131|CHRM3(8.253)	1128|CHRM1(8.253)	51807|TUBA8(8.253)	8001|GLRA3(8.253)	10382|TUBB4A(8.253)	112714|TUBA3E(8.253)	84617|TUBB6(8.253)	347688|TUBB8(8.253)	347733|TUBB2B(8.253)	1133|CHRM5(8.253)	10383|TUBB4B(8.253)	476|ATP1A1(8.253)	2562|GABRB3(8.253)	7280|TUBB2A(8.253)	5737|PTGFR(8.253)	7277|TUBA4A(8.253)	1129|CHRM2(8.253)	1132|CHRM4(8.253)	6122|RPL3(5.785)	7155|TOP2B(5.785)	478|ATP1A3(3.351)	2560|GABRB1(3.351)	4133|MAP2(3.351)	3614|IMPDH1(3.351)	596|BCL2(3.351)	8856|NR1I2(3.351)	1135|CHRNA2(3.351)	4137|MAPT(3.351)	477|ATP1A2(3.351)	3615|IMPDH2(3.351)	590|BCHE(3.351)	79861|TUBAL3(3.351)	81027|TUBB1(3.351)	4134|MAP4(3.351)
Gomisin T	ID:8925 From TCMID database	7299|TYR(80.882)	1638|DCT(55.444)	7306|TYRP1(55.444)	266629|SEC14L3(23.000)	5515|PPP2CA(23.000)	5578|PRKCA(23.000)	8856|NR1I2(23.000)	240|ALOX5(23.000)	5516|PPP2CB(23.000)	23541|SEC14L2(23.000)	1606|DGKA(23.000)	5579|PRKCB(23.000)	284904|SEC14L4(23.000)	8943|AP3D1(22.373)	4948|OCA2(22.373)	4935|GPR143(22.373)	1269|CNR2(15.365)	1268|CNR1(15.365)	730005|SEC14L6(8.253)	6646|SOAT1(8.253)	4547|MTTP(8.253)	8435|SOAT2(8.253)	5582|PRKCG(8.253)	3549|IHH(5.859)	3728|JUP(5.859)	84062|DTNBP1(5.859)	3081|HGD(5.859)	5318|PKP2(5.859)	5054|SERPINE1(5.859)	124976|SPNS2(5.859)	7054|TH(5.859)	5270|SERPINE2(5.859)	2954|GSTZ1(5.859)	10159|ATP6AP2(5.859)	51176|LEF1(5.859)	6348|CCL3(5.859)	3242|HPD(5.859)	51151|SLC45A2(5.859)	7879|RAB7A(5.859)	6898|TAT(5.859)	5053|PAH(5.859)	538|ATP7A(5.859)	7274|TTPA(5.859)	1113|CHGA(5.859)	11187|PKP3(5.859)	89781|HPS4(5.859)	2184|FAH(5.859)	173|AFM(5.859)
1-(1,5-Dimethyl-4-Hexenyl)-4-Methyl Benzene	ID:6357 From TCMID database	3750|KCND1(80.882)	3738|KCNA3(80.882)	5564|PRKAB1(80.882)	124|ADH1A(80.882)	3744|KCNA10(80.882)	2593|GAMT(80.882)	3748|KCNC3(80.882)	3736|KCNA1(80.882)	3737|KCNA2(80.882)	7173|TPO(80.882)	847|CAT(80.882)	3745|KCNB1(80.882)	125|ADH1B(80.882)	1742|DLG4(80.882)	3747|KCNC2(80.882)	3746|KCNC1(80.882)	126|ADH1C(80.882)	9312|KCNB2(80.882)	3741|KCNA5(80.882)	6035|RNASE1(80.882)	3751|KCND2(80.882)	217|ALDH2(80.882)	3739|KCNA4(80.882)	3743|KCNA7(80.882)	3742|KCNA6(80.882)	3752|KCND3(80.882)	2983|GUCY1B3(55.444)	2628|GATM(55.444)	50801|KCNK4(55.444)	389434|IYD(55.444)	3784|KCNQ1(55.444)	2203|FBP1(22.373)	9162|DGKI(22.373)	131|ADH7(22.373)	4781|NFIB(22.373)	114757|CYGB(22.373)	9369|NRXN3(22.373)	94030|LRRC4B(22.373)	343|AQP8(22.373)	170302|ARX(22.373)	3479|IGF1(22.373)	85358|SHANK3(22.373)	91703|ACY3(22.373)	443|ASPA(22.373)	9378|NRXN1(22.373)	1906|EDN1(22.373)	5020|OXT(22.373)	9863|MAGI2(22.373)
[truncated: 206 more columns]

## Sheet: danshen
Miltionone Ii	ID:14855 From TCMID database	2099|ESR1(15.365)	79001|VKORC1(15.365)	6646|SOAT1(8.253)	4547|MTTP(8.253)	1269|CNR2(8.253)	2356|FPGS(8.253)	1268|CNR1(8.253)	3292|HSD17B1(8.253)	8435|SOAT2(8.253)	7298|TYMS(8.253)	5621|PRNP(5.785)	23569|PADI4(5.785)	552|AVPR1A(3.351)	4985|OPRD1(3.351)	1312|COMT(3.351)	116444|GRIN3B(3.351)	2903|GRIN2A(3.351)	57053|CHRNA10(3.351)	4986|OPRK1(3.351)	4988|OPRM1(3.351)	2905|GRIN2C(3.351)	2904|GRIN2B(3.351)	1080|CFTR(3.351)	554|AVPR2(3.351)	116443|GRIN3A(3.351)	2906|GRIN2D(3.351)	553|AVPR1B(3.351)	2902|GRIN1(3.351)	6257|RXRB(2.608)	27115|PDE7B(2.608)	6271|S100A1(2.608)	5141|PDE4A(2.608)	3859|KRT12(2.608)	5627|PROS1(2.608)	7153|TOP2A(2.608)	8858|PROZ(2.608)	836|CASP3(2.608)	6347|CCL2(2.608)	54205|CYCS(2.608)	4835|NQO2(2.608)	567|B2M(2.608)	6284|S100A13(2.608)	203068|TUBB(2.608)	5226|PGD(2.608)	3553|IL1B(2.608)	1105|CHD1(2.608)	1723|DHODH(2.608)	4318|MMP9(2.608)
Protocatechuic Acid-3-Glucoside	ID:31848 From TCMID database	7153|TOP2A(5.785)	203068|TUBB(5.785)	6336|SCN10A(5.785)	759|CA1(5.785)	5465|PPARA(5.785)	7277|TUBA4A(5.785)	7155|TOP2B(5.785)	3980|LIG3(3.351)	2100|ESR2(3.351)	3978|LIG1(3.351)	2099|ESR1(3.351)	462|SERPINC1(3.351)	7150|TOP1(3.351)	3053|SERPIND1(3.351)	2159|F10(3.351)	5742|PTGS1(3.351)	476|ATP1A1(3.351)	5743|PTGS2(3.351)	4759|NEU2(3.351)	266629|SEC14L3(2.608)	6257|RXRB(2.608)	781|CACNA2D1(2.608)	5564|PRKAB1(2.608)	51422|PRKAG2(2.608)	4790|NFKB1(2.608)	148|ADRA1A(2.608)	1909|EDNRA(2.608)	6323|SCN1A(2.608)	7852|CXCR4(2.608)	2555|GABRA2(2.608)	3356|HTR2A(2.608)	2563|GABRD(2.608)	55244|SLC47A1(2.608)	1589|CYP21A2(2.608)	154|ADRB2(2.608)	6646|SOAT1(2.608)	2560|GABRB1(2.608)	1131|CHRM3(2.608)	2246|FGF1(2.608)	4792|NFKBIA(2.608)	2567|GABRG3(2.608)	4547|MTTP(2.608)	1576|CYP3A4(2.608)	7157|TP53(2.608)	1128|CHRM1(2.608)	4985|OPRD1(2.608)	150|ADRA2A(2.608)	3351|HTR1B(2.608)
Dihydrotanshinone I	ID:5721 From TCMID database	57053|CHRNA10(15.365)	8654|PDE5A(3.351)	3764|KCNJ8(3.351)	5740|PTGIS(3.351)	79001|VKORC1(3.351)	1584|CYP11B1(3.351)	5742|PTGS1(3.351)	5743|PTGS2(3.351)	1585|CYP11B2(3.351)	8913|CACNA1G(3.351)	50940|PDE11A(3.351)	6257|RXRB(2.608)	27115|PDE7B(2.608)	5141|PDE4A(2.608)	3859|KRT12(2.608)	5627|PROS1(2.608)	7153|TOP2A(2.608)	8858|PROZ(2.608)	836|CASP3(2.608)	6347|CCL2(2.608)	54205|CYCS(2.608)	4835|NQO2(2.608)	567|B2M(2.608)	2099|ESR1(2.608)	4133|MAP2(2.608)	5226|PGD(2.608)	3553|IL1B(2.608)	1105|CHD1(2.608)	1723|DHODH(2.608)	4318|MMP9(2.608)	2155|F7(2.608)	2158|F9(2.608)	3614|IMPDH1(2.608)	5144|PDE4D(2.608)	5241|PGR(2.608)	2677|GGCX(2.608)	367|AR(2.608)	596|BCL2(2.608)	2159|F10(2.608)	5624|PROC(2.608)	6258|RXRG(2.608)	5150|PDE7A(2.608)	8856|NR1I2(2.608)	3269|HRH1(2.608)	632|BGLAP(2.608)	5143|PDE4C(2.608)	4137|MAPT(2.608)	5621|PRNP(2.608)
Miltipolone	ID:14856 From TCMID database	1429|CRYZ(8.253)	79001|VKORC1(8.253)	1728|NQO1(8.253)	266629|SEC14L3(5.785)	7153|TOP2A(5.785)	154|ADRB2(5.785)	2100|ESR2(5.785)	4985|OPRD1(5.785)	203068|TUBB(5.785)	2099|ESR1(5.785)	5515|PPP2CA(5.785)	10280|SIGMAR1(5.785)	4986|OPRK1(5.785)	6524|SLC5A2(5.785)	5578|PRKCA(5.785)	4988|OPRM1(5.785)	8856|NR1I2(5.785)	240|ALOX5(5.785)	5516|PPP2CB(5.785)	23541|SEC14L2(5.785)	1606|DGKA(5.785)	5579|PRKCB(5.785)	7277|TUBA4A(5.785)	284904|SEC14L4(5.785)	7155|TOP2B(5.785)	6646|SOAT1(3.351)	4547|MTTP(3.351)	1269|CNR2(3.351)	4860|PNP(3.351)	1268|CNR1(3.351)	8435|SOAT2(3.351)	6531|SLC6A3(2.608)	6257|RXRB(2.608)	781|CACNA2D1(2.608)	1535|CYBA(2.608)	148|ADRA1A(2.608)	6323|SCN1A(2.608)	4130|MAP1A(2.608)	1137|CHRNA4(2.608)	5880|RAC2(2.608)	1131|CHRM3(2.608)	6122|RPL3(2.608)	4543|MTNR1A(2.608)	5879|RAC1(2.608)	1128|CHRM1(2.608)	7099|TLR4(2.608)	4689|NCF4(2.608)	150|ADRA2A(2.608)
Danshenol B	ID:4627 From TCMID database	1131|CHRM3(3.351)	1128|CHRM1(3.351)	4985|OPRD1(3.351)	5241|PGR(3.351)	367|AR(3.351)	2908|NR3C1(3.351)	4986|OPRK1(3.351)	4988|OPRM1(3.351)	5004|ORM1(3.351)	1129|CHRM2(3.351)	5005|ORM2(3.351)	1132|CHRM4(3.351)	6257|RXRB(2.608)	3859|KRT12(2.608)	7153|TOP2A(2.608)	836|CASP3(2.608)	6347|CCL2(2.608)	54205|CYCS(2.608)	567|B2M(2.608)	2099|ESR1(2.608)	3553|IL1B(2.608)	1105|CHD1(2.608)	1723|DHODH(2.608)	4318|MMP9(2.608)	2677|GGCX(2.608)	6258|RXRG(2.608)	632|BGLAP(2.608)	5621|PRNP(2.608)	7422|VEGFA(2.608)	3292|HSD17B1(2.608)	240|ALOX5(2.608)	23569|PADI4(2.608)	834|CASP1(2.608)	6256|RXRA(2.608)	2798|GNRHR(2.608)	7155|TOP2B(2.608)	|(2.394)	57573|ZNF471(2.394)	8563|THOC5(2.394)	8434|RECK(2.394)	10309|CCNO(2.394)	7652|ZNF99(2.394)	80176|SPSB1(2.394)	386678|KRTAP10-11(2.394)	1387|CREBBP(2.394)	55854|ZC3H15(2.394)	150275|CCDC117(2.394)	79572|ATP13A3(2.394)
Tanshiquinone B	ID:31949 From TCMID database	8600|TNFSF11(80.882)	4790|NFKB1(80.882)	2555|GABRA2(80.882)	2563|GABRD(80.882)	1137|CHRNA4(80.882)	2560|GABRB1(80.882)	2567|GABRG3(80.882)	116444|GRIN3B(80.882)	7124|TNF(80.882)	1139|CHRNA7(80.882)	2903|GRIN2A(80.882)	1583|CYP11A1(80.882)	6331|SCN5A(80.882)	2564|GABRE(80.882)	2556|GABRA3(80.882)	2565|GABRG1(80.882)	2263|FGFR2(80.882)	2568|GABRP(80.882)	2891|GRIA2(80.882)	1003|CDH5(80.882)	2557|GABRA4(80.882)	2561|GABRB2(80.882)	2905|GRIN2C(80.882)	2904|GRIN2B(80.882)	55879|GABRQ(80.882)	5742|PTGS1(80.882)	5004|ORM1(80.882)	5743|PTGS2(80.882)	2562|GABRB3(80.882)	116443|GRIN3A(80.882)	2558|GABRA5(80.882)	2559|GABRA6(80.882)	2554|GABRA1(80.882)	2566|GABRG2(80.882)	2906|GRIN2D(80.882)	89832|CHRFAM7A(80.882)	51185|CRBN(80.882)	1588|CYP19A1(80.882)	5005|ORM2(80.882)	2898|GRIK2(80.882)	2902|GRIN1(80.882)	2255|FGF10(55.444)	51176|LEF1(55.444)	8862|APLN(55.444)	8792|TNFRSF11A(55.444)	8626|TP63(55.444)	147|ADRA1B(55.444)	2260|FGFR1(55.444)
Miltirone	ID:14857 From TCMID database	3360|HTR4(80.882)	2555|GABRA2(80.882)	5627|PROS1(80.882)	8858|PROZ(80.882)	552|AVPR1A(80.882)	4835|NQO2(80.882)	3351|HTR1B(80.882)	2556|GABRA3(80.882)	2155|F7(80.882)	2158|F9(80.882)	2677|GGCX(80.882)	2159|F10(80.882)	79001|VKORC1(80.882)	3725|JUN(80.882)	5624|PROC(80.882)	4988|OPRM1(80.882)	186|AGTR2(80.882)	632|BGLAP(80.882)	5742|PTGS1(80.882)	554|AVPR2(80.882)	3350|HTR1A(80.882)	5743|PTGS2(80.882)	3359|HTR3A(80.882)	2554|GABRA1(80.882)	1728|NQO1(80.882)	185|AGTR1(80.882)	154807|VKORC1L1(80.882)	2147|F2(80.882)	183|AGT(55.444)	84869|CBR4(55.444)	551|AVP(55.444)	5076|PAX2(55.444)	1601|DAB2(55.444)	4256|MGP(55.444)	2152|F3(55.444)	79971|WLS(55.444)	2850|GPR27(55.444)	8710|SERPINB7(55.444)	88|ACTN2(55.444)	57447|NDRG2(22.373)	5105|PCK1(22.373)	112|ADCY6(22.373)	10135|NAMPT(22.373)	28984|RGCC(22.373)	9200|HACD1(22.373)	1435|CSF1(22.373)	146433|IL34(22.373)	114897|C1QTNF1(22.373)
Isocucurbitacin D	ID:11352 From TCMID database	6715|SRD5A1(48.000)	2099|ESR1(48.000)	5731|PTGER1(48.000)	5734|PTGER4(48.000)	5241|PGR(48.000)	367|AR(48.000)	2908|NR3C1(48.000)	5739|PTGIR(48.000)	5732|PTGER2(48.000)	5733|PTGER3(48.000)	5737|PTGFR(48.000)	3290|HSD11B1(48.000)	301|ANXA1(48.000)	476|ATP1A1(23.000)	338442|HCAR2(22.373)	4853|NOTCH2(22.373)	55909|BIN3(22.373)	84083|ZRANB3(22.373)	819|CAMLG(15.365)	478|ATP1A3(15.365)	5535|PPP3R2(15.365)	5478|PPIA(15.365)	477|ATP1A2(15.365)	10105|PPIF(15.365)	7421|VDR(15.365)	27115|PDE7B(8.253)	5141|PDE4A(8.253)	135|ADORA2A(8.253)	5618|PRLR(8.253)	480|ATP1A4(8.253)	190|NR0B1(8.253)	645142|PPIAL4D(8.253)	4843|NOS2(8.253)	5144|PDE4D(8.253)	730262|PPIAL4E(8.253)	653505|PPIAL4A(8.253)	5578|PRKCA(8.253)	5150|PDE7A(8.253)	5143|PDE4C(8.253)	653598|PPIAL4C(8.253)	5534|PPP3R1(8.253)	728945|PPIAL4F(8.253)	5142|PDE4B(8.253)	134|ADORA1(8.253)	5580|PRKCD(8.253)	4306|NR3C2(8.253)	1289|COL5A1(5.859)	27035|NOX1(5.859)
Baicalin	ID:2106 From TCMID database	6286|S100P(5.785)	3778|KCNMA1(5.785)	7153|TOP2A(3.351)	7155|TOP2B(3.351)	4790|NFKB1(2.608)	55244|SLC47A1(2.608)	1576|CYP3A4(2.608)	1128|CHRM1(2.608)	10800|CYSLTR1(2.608)	203068|TUBB(2.608)	1269|CNR2(2.608)	7124|TNF(2.608)	1105|CHD1(2.608)	1595|CYP51A1(2.608)	6037|RNASE3(2.608)	4583|MUC2(2.608)	3567|IL5(2.608)	1268|CNR1(2.608)	3757|KCNH2(2.608)	1636|ACE(2.608)	4311|MME(2.608)	2862|MLNR(2.608)	28234|SLCO1B3(2.608)	7277|TUBA4A(2.608)	213|ALB(2.608)	1129|CHRM2(2.608)	5243|ABCB1(2.608)	10599|SLCO1B1(2.608)	|(2.394)	57573|ZNF471(2.394)	8563|THOC5(2.394)	8434|RECK(2.394)	10309|CCNO(2.394)	7652|ZNF99(2.394)	80176|SPSB1(2.394)	386678|KRTAP10-11(2.394)	1387|CREBBP(2.394)	55854|ZC3H15(2.394)	150275|CCDC117(2.394)	79572|ATP13A3(2.394)	1785|DNM2(2.394)	2634|GBP2(2.394)	8419|BFSP2(2.394)	83548|COG3(2.394)	9363|RAB33A(2.394)	51599|LSR(2.394)	152926|PPM1K(2.394)	401409|RAB19(2.394)
Tigogenin	ID:21367 From TCMID database	2246|FGF1(8.253)	2249|FGF4(8.253)	2247|FGF2(8.253)	7852|CXCR4(5.785)	2555|GABRA2(5.785)	2563|GABRD(5.785)	55244|SLC47A1(5.785)	2560|GABRB1(5.785)	2567|GABRG3(5.785)	1576|CYP3A4(5.785)	4791|NFKB2(5.785)	7124|TNF(5.785)	2564|GABRE(5.785)	759|CA1(5.785)	4318|MMP9(5.785)	2556|GABRA3(5.785)	1595|CYP51A1(5.785)	2565|GABRG1(5.785)	367|AR(5.785)	2568|GABRP(5.785)	2557|GABRA4(5.785)	2561|GABRB2(5.785)	3458|IFNG(5.785)	3757|KCNH2(5.785)	55879|GABRQ(5.785)	1719|DHFR(5.785)	476|ATP1A1(5.785)	2562|GABRB3(5.785)	2558|GABRA5(5.785)	1181|CLCN2(5.785)	2559|GABRA6(5.785)	2554|GABRA1(5.785)	2862|MLNR(5.785)	2566|GABRG2(5.785)	760|CA2(5.785)	4036|LRP2(5.785)	213|ALB(5.785)	5243|ABCB1(5.785)	162514|TRPV3(3.351)	6331|SCN5A(3.351)	2908|NR3C1(3.351)	4986|OPRK1(3.351)	79054|TRPM8(3.351)	8989|TRPA1(3.351)	781|CACNA2D1(2.608)	6323|SCN1A(2.608)	2104|ESRRG(2.608)	1345|COX6C(2.608)
Neotigogenin	ID:15454 From TCMID database	2246|FGF1(8.253)	2249|FGF4(8.253)	2247|FGF2(8.253)	7852|CXCR4(5.785)	2555|GABRA2(5.785)	2563|GABRD(5.785)	55244|SLC47A1(5.785)	2560|GABRB1(5.785)	2567|GABRG3(5.785)	1576|CYP3A4(5.785)	4791|NFKB2(5.785)	7124|TNF(5.785)	2564|GABRE(5.785)	759|CA1(5.785)	4318|MMP9(5.785)	2556|GABRA3(5.785)	1595|CYP51A1(5.785)	2565|GABRG1(5.785)	367|AR(5.785)	2568|GABRP(5.785)	2557|GABRA4(5.785)	2561|GABRB2(5.785)	3458|IFNG(5.785)	3757|KCNH2(5.785)	55879|GABRQ(5.785)	1719|DHFR(5.785)	476|ATP1A1(5.785)	2562|GABRB3(5.785)	2558|GABRA5(5.785)	1181|CLCN2(5.785)	2559|GABRA6(5.785)	2554|GABRA1(5.785)	2862|MLNR(5.785)	2566|GABRG2(5.785)	760|CA2(5.785)	4036|LRP2(5.785)	213|ALB(5.785)	5243|ABCB1(5.785)	162514|TRPV3(3.351)	6331|SCN5A(3.351)	2908|NR3C1(3.351)	4986|OPRK1(3.351)	79054|TRPM8(3.351)	8989|TRPA1(3.351)	781|CACNA2D1(2.608)	6323|SCN1A(2.608)	2104|ESRRG(2.608)	1345|COX6C(2.608)
Isotanshinone I	ID:11726 From TCMID database	2246|FGF1(8.253)	6284|S100A13(8.253)	6283|S100A12(8.253)	3562|IL3(8.253)	782|CACNB1(5.785)	8912|CACNA1H(5.785)	148|ADRA1A(5.785)	6323|SCN1A(5.785)	778|CACNA1F(5.785)	150|ADRA2A(5.785)	9254|CACNA2D2(5.785)	3776|KCNK2(5.785)	779|CACNA1S(5.785)	153|ADRB1(5.785)	785|CACNB4(5.785)	146|ADRA1D(5.785)	775|CACNA1C(5.785)	776|CACNA1D(5.785)	784|CACNB3(5.785)	3757|KCNH2(5.785)	147|ADRA1B(5.785)	152|ADRA2C(5.785)	783|CACNB2(5.785)	151|ADRA2B(5.785)	328|APEX1(3.351)	7153|TOP2A(3.351)	7150|TOP1(3.351)	57053|CHRNA10(3.351)	79001|VKORC1(3.351)	6257|RXRB(2.608)	1429|CRYZ(2.608)	6258|RXRG(2.608)	1728|NQO1(2.608)	6256|RXRA(2.608)	|(2.394)	57573|ZNF471(2.394)	8563|THOC5(2.394)	8434|RECK(2.394)	10309|CCNO(2.394)	7652|ZNF99(2.394)	80176|SPSB1(2.394)	386678|KRTAP10-11(2.394)	1387|CREBBP(2.394)	55854|ZC3H15(2.394)	150275|CCDC117(2.394)	79572|ATP13A3(2.394)	1785|DNM2(2.394)	2634|GBP2(2.394)
Monomethyl Lithospermate	ID:14919 From TCMID database	3614|IMPDH1(23.000)	3615|IMPDH2(23.000)	1269|CNR2(8.253)	1268|CNR1(8.253)	3251|HPRT1(5.859)	8833|GMPS(5.859)	6646|SOAT1(5.785)	4547|MTTP(5.785)	4985|OPRD1(5.785)	7099|TLR4(5.785)	2099|ESR1(5.785)	4986|OPRK1(5.785)	4988|OPRM1(5.785)	1385|CREB1(5.785)	5004|ORM1(5.785)	8435|SOAT2(5.785)	5005|ORM2(5.785)	266629|SEC14L3(3.351)	6257|RXRB(3.351)	1131|CHRM3(3.351)	5916|RARG(3.351)	5515|PPP2CA(3.351)	5915|RARB(3.351)	6258|RXRG(3.351)	3458|IFNG(3.351)	5578|PRKCA(3.351)	8856|NR1I2(3.351)	1135|CHRNA2(3.351)	5742|PTGS1(3.351)	7172|TPMT(3.351)	5743|PTGS2(3.351)	240|ALOX5(3.351)	5516|PPP2CB(3.351)	5947|RBP1(3.351)	23541|SEC14L2(3.351)	1606|DGKA(3.351)	5579|PRKCB(3.351)	5914|RARA(3.351)	590|BCHE(3.351)	1129|CHRM2(3.351)	6256|RXRA(3.351)	284904|SEC14L4(3.351)	1146|CHRNG(2.608)	6271|S100A1(2.608)	148|ADRA1A(2.608)	5141|PDE4A(2.608)	3859|KRT12(2.608)	7153|TOP2A(2.608)
Salonitenolide	ID:19179 From TCMID database	5578|PRKCA(48.000)	3156|HMGCR(48.000)	5580|PRKCD(48.000)	3689|ITGB2(23.000)	3683|ITGAL(23.000)	3066|HDAC2(23.000)	3065|HDAC1(15.365)	8284|KDM5D(15.365)	221120|ALKBH3(15.365)	79676|OGFOD2(15.365)	10536|P3H3(15.365)	55217|TMLHE(15.365)	54681|P4HTM(15.365)	5351|PLOD1(15.365)	112398|EGLN2(15.365)	121642|ALKBH2(15.365)	8424|BBOX1(15.365)	5066|PAM(15.365)	9963|SLC23A1(15.365)	55239|OGFOD1(15.365)	1621|DBH(15.365)	112399|EGLN3(15.365)	476|ATP1A1(15.365)	8985|PLOD3(15.365)	5033|P4HA1(15.365)	54583|EGLN1(15.365)	55214|P3H2(15.365)	3938|LCT(15.365)	5352|PLOD2(15.365)	64175|P3H1(15.365)	5264|PHYH(15.365)	478|ATP1A3(8.253)	8242|KDM5C(8.253)	8001|GLRA3(8.253)	2475|MTOR(8.253)	477|ATP1A2(8.253)	2562|GABRB3(8.253)	1785|DNM2(5.859)	4058|LTK(5.859)	23411|SIRT1(5.859)	6495|SIX1(5.859)	51804|SIX4(5.859)	6688|SPI1(5.859)	7320|UBE2B(5.859)	3958|LGALS3(5.859)	7157|TP53(5.859)	815|CAMK2A(5.859)	3965|LGALS9(5.859)
Magnesium Lithospermate B	ID:13363 From TCMID database	3614|IMPDH1(23.000)	3615|IMPDH2(23.000)	1269|CNR2(8.253)	1268|CNR1(8.253)	3251|HPRT1(5.859)	8833|GMPS(5.859)	6646|SOAT1(5.785)	4547|MTTP(5.785)	4985|OPRD1(5.785)	7099|TLR4(5.785)	2099|ESR1(5.785)	4986|OPRK1(5.785)	4988|OPRM1(5.785)	1385|CREB1(5.785)	5004|ORM1(5.785)	8435|SOAT2(5.785)	5005|ORM2(5.785)	266629|SEC14L3(3.351)	6257|RXRB(3.351)	1131|CHRM3(3.351)	5916|RARG(3.351)	5515|PPP2CA(3.351)	5915|RARB(3.351)	6258|RXRG(3.351)	3458|IFNG(3.351)	5578|PRKCA(3.351)	8856|NR1I2(3.351)	1135|CHRNA2(3.351)	5742|PTGS1(3.351)	7172|TPMT(3.351)	5743|PTGS2(3.351)	240|ALOX5(3.351)	5516|PPP2CB(3.351)	5947|RBP1(3.351)	23541|SEC14L2(3.351)	1606|DGKA(3.351)	5579|PRKCB(3.351)	5914|RARA(3.351)	590|BCHE(3.351)	1129|CHRM2(3.351)	6256|RXRA(3.351)	284904|SEC14L4(3.351)	1146|CHRNG(2.608)	6271|S100A1(2.608)	148|ADRA1A(2.608)	3859|KRT12(2.608)	7153|TOP2A(2.608)	1137|CHRNA4(2.608)
Miltionone I	ID:14854 From TCMID database	8600|TNFSF11(80.882)	4790|NFKB1(80.882)	2555|GABRA2(80.882)	2563|GABRD(80.882)	1137|CHRNA4(80.882)	2560|GABRB1(80.882)	2567|GABRG3(80.882)	116444|GRIN3B(80.882)	7124|TNF(80.882)	1139|CHRNA7(80.882)	2903|GRIN2A(80.882)	1583|CYP11A1(80.882)	6331|SCN5A(80.882)	2564|GABRE(80.882)	2556|GABRA3(80.882)	2565|GABRG1(80.882)	2263|FGFR2(80.882)	2568|GABRP(80.882)	2891|GRIA2(80.882)	1003|CDH5(80.882)	2557|GABRA4(80.882)	2561|GABRB2(80.882)	2905|GRIN2C(80.882)	2904|GRIN2B(80.882)	55879|GABRQ(80.882)	5742|PTGS1(80.882)	5004|ORM1(80.882)	5743|PTGS2(80.882)	2562|GABRB3(80.882)	116443|GRIN3A(80.882)	2558|GABRA5(80.882)	2559|GABRA6(80.882)	2554|GABRA1(80.882)	2566|GABRG2(80.882)	2906|GRIN2D(80.882)	89832|CHRFAM7A(80.882)	51185|CRBN(80.882)	1588|CYP19A1(80.882)	5005|ORM2(80.882)	2898|GRIK2(80.882)	2902|GRIN1(80.882)	2255|FGF10(55.444)	51176|LEF1(55.444)	8862|APLN(55.444)	8792|TNFRSF11A(55.444)	8626|TP63(55.444)	147|ADRA1B(55.444)	2260|FGFR1(55.444)
Lithospermic Acid	ID:23254 From TCMID database	3614|IMPDH1(23.000)	3615|IMPDH2(23.000)	1269|CNR2(8.253)	1268|CNR1(8.253)	3251|HPRT1(5.859)	8833|GMPS(5.859)	6646|SOAT1(5.785)	4547|MTTP(5.785)	4985|OPRD1(5.785)	7099|TLR4(5.785)	2099|ESR1(5.785)	4986|OPRK1(5.785)	4988|OPRM1(5.785)	1385|CREB1(5.785)	5004|ORM1(5.785)	8435|SOAT2(5.785)	5005|ORM2(5.785)	266629|SEC14L3(3.351)	6257|RXRB(3.351)	1131|CHRM3(3.351)	5916|RARG(3.351)	5515|PPP2CA(3.351)	5915|RARB(3.351)	6258|RXRG(3.351)	3458|IFNG(3.351)	5578|PRKCA(3.351)	8856|NR1I2(3.351)	1135|CHRNA2(3.351)	5742|PTGS1(3.351)	7172|TPMT(3.351)	5743|PTGS2(3.351)	240|ALOX5(3.351)	5516|PPP2CB(3.351)	5947|RBP1(3.351)	23541|SEC14L2(3.351)	1606|DGKA(3.351)	5579|PRKCB(3.351)	5914|RARA(3.351)	590|BCHE(3.351)	1129|CHRM2(3.351)	6256|RXRA(3.351)	284904|SEC14L4(3.351)	1146|CHRNG(2.608)	6271|S100A1(2.608)	148|ADRA1A(2.608)	5141|PDE4A(2.608)	3859|KRT12(2.608)	7153|TOP2A(2.608)
Tanshinaldehyde Ii	ID:25218 From TCMID database	57053|CHRNA10(15.365)	8654|PDE5A(3.351)	3764|KCNJ8(3.351)	5740|PTGIS(3.351)	79001|VKORC1(3.351)	1584|CYP11B1(3.351)	5742|PTGS1(3.351)	5743|PTGS2(3.351)	1585|CYP11B2(3.351)	8913|CACNA1G(3.351)	50940|PDE11A(3.351)	6257|RXRB(2.608)	782|CACNB1(2.608)	8912|CACNA1H(2.608)	148|ADRA1A(2.608)	6323|SCN1A(2.608)	778|CACNA1F(2.608)	1128|CHRM1(2.608)	150|ADRA2A(2.608)	9254|CACNA2D2(2.608)	3776|KCNK2(2.608)	779|CACNA1S(2.608)	153|ADRB1(2.608)	785|CACNB4(2.608)	146|ADRA1D(2.608)	6258|RXRG(2.608)	775|CACNA1C(2.608)	776|CACNA1D(2.608)	784|CACNB3(2.608)	3757|KCNH2(2.608)	147|ADRA1B(2.608)	152|ADRA2C(2.608)	783|CACNB2(2.608)	1129|CHRM2(2.608)	6256|RXRA(2.608)	151|ADRA2B(2.608)	|(2.394)	57573|ZNF471(2.394)	8563|THOC5(2.394)	8434|RECK(2.394)	10309|CCNO(2.394)	7652|ZNF99(2.394)	80176|SPSB1(2.394)	386678|KRTAP10-11(2.394)	1387|CREBBP(2.394)	55854|ZC3H15(2.394)	150275|CCDC117(2.394)	79572|ATP13A3(2.394)
Neotanshinone C	ID:25417 From TCMID database	8600|TNFSF11(80.882)	4790|NFKB1(80.882)	2555|GABRA2(80.882)	2563|GABRD(80.882)	1137|CHRNA4(80.882)	2560|GABRB1(80.882)	2567|GABRG3(80.882)	116444|GRIN3B(80.882)	7124|TNF(80.882)	1139|CHRNA7(80.882)	2903|GRIN2A(80.882)	1583|CYP11A1(80.882)	6331|SCN5A(80.882)	2564|GABRE(80.882)	2556|GABRA3(80.882)	2565|GABRG1(80.882)	2263|FGFR2(80.882)	2568|GABRP(80.882)	2891|GRIA2(80.882)	1003|CDH5(80.882)	2557|GABRA4(80.882)	2561|GABRB2(80.882)	2905|GRIN2C(80.882)	2904|GRIN2B(80.882)	55879|GABRQ(80.882)	5742|PTGS1(80.882)	5004|ORM1(80.882)	5743|PTGS2(80.882)	2562|GABRB3(80.882)	116443|GRIN3A(80.882)	2558|GABRA5(80.882)	2559|GABRA6(80.882)	2554|GABRA1(80.882)	2566|GABRG2(80.882)	2906|GRIN2D(80.882)	89832|CHRFAM7A(80.882)	51185|CRBN(80.882)	1588|CYP19A1(80.882)	5005|ORM2(80.882)	2898|GRIK2(80.882)	2902|GRIN1(80.882)	2255|FGF10(55.444)	51176|LEF1(55.444)	8862|APLN(55.444)	8792|TNFRSF11A(55.444)	8626|TP63(55.444)	147|ADRA1B(55.444)	2260|FGFR1(55.444)
Salvinone	ID:19203 From TCMID database	2099|ESR1(80.882)	2100|ESR2(48.000)	8856|NR1I2(48.000)	240|ALOX5(48.000)	3292|HSD17B1(23.000)	7022|TFAP2C(22.373)	27324|TOX3(22.373)	7040|TGFB1(22.373)	5469|MED1(22.373)	4824|NKX3-1(22.373)	6469|SHH(22.373)	51176|LEF1(22.373)	2263|FGFR2(22.373)	5241|PGR(22.373)	54361|WNT4(22.373)	374|AREG(22.373)	2852|GPER1(22.373)	7474|WNT5A(22.373)	6662|SOX9(22.373)	7421|VDR(22.373)	8805|TRIM24(22.373)	1312|COMT(15.365)	79001|VKORC1(15.365)	1080|CFTR(15.365)	6646|SOAT1(8.253)	4547|MTTP(8.253)	1269|CNR2(8.253)	5468|PPARG(8.253)	2356|FPGS(8.253)	1268|CNR1(8.253)	5742|PTGS1(8.253)	5743|PTGS2(8.253)	8435|SOAT2(8.253)	4352|MPL(8.253)	7298|TYMS(8.253)	8600|TNFSF11(5.859)	207|AKT1(5.859)	5728|PTEN(5.859)	3479|IGF1(5.859)	7476|WNT7A(5.859)	5618|PRLR(5.859)	3202|HOXA5(5.859)	3207|HOXA11(5.859)	7301|TYRO3(5.859)	658|BMPR1B(5.859)	3398|ID2(5.859)	3169|FOXA1(5.859)	93649|MYOCD(5.859)
Cryptoxanthin	ID:23741 From TCMID database	7421|VDR(122.778)	1594|CYP27B1(80.882)	2638|GC(55.444)	22938|SNW1(55.444)	51109|RDH11(48.000)	6257|RXRB(48.000)	5949|RBP3(48.000)	54884|RETSAT(48.000)	112724|RDH13(48.000)	9249|DHRS3(48.000)	5959|RDH5(48.000)	5918|RARRES1(48.000)	190|NR0B1(48.000)	2099|ESR1(48.000)	5916|RARG(48.000)	5241|PGR(48.000)	5915|RARB(48.000)	220|ALDH1A3(48.000)	6258|RXRG(48.000)	145226|RDH12(48.000)	10901|DHRS4(48.000)	5947|RBP1(48.000)	216|ALDH1A1(48.000)	6017|RLBP1(48.000)	57665|RDH14(48.000)	5914|RARA(48.000)	50700|RDH8(48.000)	9052|GPRC5A(48.000)	9227|LRAT(48.000)	6256|RXRA(48.000)	8854|ALDH1A2(48.000)	4790|NFKB1(22.373)	8644|AKR1C3(22.373)	1591|CYP24A1(22.373)	151306|GPBAR1(22.373)	6591|SNAI2(22.373)	5469|MED1(22.373)	6615|SNAI1(22.373)	1576|CYP3A4(22.373)	793|CALB1(22.373)	8074|FGF23(22.373)	2672|GFI1(22.373)	55915|LANCL2(22.373)	54361|WNT4(22.373)	6929|TCF3(22.373)	581|BAX(22.373)	9365|KL(22.373)	120227|CYP2R1(22.373)
Danshenxinkun A	ID:4631 From TCMID database	1131|CHRM3(23.000)	1128|CHRM1(23.000)	1129|CHRM2(23.000)	1132|CHRM4(23.000)	2798|GNRHR(15.365)	3973|LHCGR(8.253)	645|BLVRB(8.253)	55312|RFK(8.253)	10564|ARFGEF2(5.859)	80005|DOCK5(5.859)	4923|NTSR1(5.859)	54328|GPR173(5.859)	1133|CHRM5(5.859)	5023|P2RX1(5.859)	9732|DOCK4(5.859)	5604|MAP2K1(5.859)	5627|PROS1(5.785)	8858|PROZ(5.785)	4835|NQO2(5.785)	1723|DHODH(5.785)	2155|F7(5.785)	2158|F9(5.785)	2677|GGCX(5.785)	2159|F10(5.785)	79001|VKORC1(5.785)	5624|PROC(5.785)	632|BGLAP(5.785)	1728|NQO1(5.785)	154807|VKORC1L1(5.785)	2147|F2(5.785)	8600|TNFSF11(3.351)	8654|PDE5A(3.351)	4790|NFKB1(3.351)	5141|PDE4A(3.351)	819|CAMLG(3.351)	2555|GABRA2(3.351)	2563|GABRD(3.351)	1137|CHRNA4(3.351)	2560|GABRB1(3.351)	2567|GABRG3(3.351)	116444|GRIN3B(3.351)	8566|PDXK(3.351)	7124|TNF(3.351)	1139|CHRNA7(3.351)	2903|GRIN2A(3.351)	1583|CYP11A1(3.351)	6331|SCN5A(3.351)	2564|GABRE(3.351)
Dehydromiltirone	ID:4949 From TCMID database	3360|HTR4(80.882)	2555|GABRA2(80.882)	5627|PROS1(80.882)	8858|PROZ(80.882)	552|AVPR1A(80.882)	4835|NQO2(80.882)	3351|HTR1B(80.882)	2556|GABRA3(80.882)	2155|F7(80.882)	2158|F9(80.882)	2677|GGCX(80.882)	2159|F10(80.882)	79001|VKORC1(80.882)	3725|JUN(80.882)	5624|PROC(80.882)	4988|OPRM1(80.882)	186|AGTR2(80.882)	632|BGLAP(80.882)	5742|PTGS1(80.882)	554|AVPR2(80.882)	3350|HTR1A(80.882)	5743|PTGS2(80.882)	3359|HTR3A(80.882)	2554|GABRA1(80.882)	1728|NQO1(80.882)	185|AGTR1(80.882)	154807|VKORC1L1(80.882)	2147|F2(80.882)	183|AGT(55.444)	84869|CBR4(55.444)	551|AVP(55.444)	5076|PAX2(55.444)	1601|DAB2(55.444)	4256|MGP(55.444)	2152|F3(55.444)	79971|WLS(55.444)	2850|GPR27(55.444)	8710|SERPINB7(55.444)	88|ACTN2(55.444)	57447|NDRG2(22.373)	5105|PCK1(22.373)	112|ADCY6(22.373)	10135|NAMPT(22.373)	28984|RGCC(22.373)	9200|HACD1(22.373)	1435|CSF1(22.373)	146433|IL34(22.373)	114897|C1QTNF1(22.373)
Ferulic Acid	ID:23696 From TCMID database	6257|RXRB(15.365)	5916|RARG(15.365)	3614|IMPDH1(15.365)	5915|RARB(15.365)	6258|RXRG(15.365)	3458|IFNG(15.365)	7172|TPMT(15.365)	5947|RBP1(15.365)	5914|RARA(15.365)	3615|IMPDH2(15.365)	6256|RXRA(15.365)	30814|PLA2G2E(8.253)	1646|AKR1C2(8.253)	1269|CNR2(8.253)	5468|PPARG(8.253)	38|ACAT1(8.253)	4353|MPO(8.253)	5319|PLA2G1B(8.253)	1645|AKR1C1(8.253)	7299|TYR(8.253)	1268|CNR1(8.253)	5742|PTGS1(8.253)	5743|PTGS2(8.253)	23657|SLC7A11(8.253)	240|ALOX5(8.253)	3551|IKBKB(8.253)	1147|CHUK(8.253)	5465|PPARA(8.253)	6916|TBXAS1(8.253)	5581|PRKCE(5.785)	2104|ESRRG(5.785)	2100|ESR2(5.785)	10682|EBP(5.785)	2099|ESR1(5.785)	5578|PRKCA(5.785)	5588|PRKCQ(5.785)	5584|PRKCI(5.785)	5579|PRKCB(5.785)	5582|PRKCG(5.785)	5590|PRKCZ(5.785)	5580|PRKCD(5.785)	266629|SEC14L3(3.351)	8644|AKR1C3(3.351)	5515|PPP2CA(3.351)	64805|P2RY12(3.351)	5739|PTGIR(3.351)	8856|NR1I2(3.351)	5467|PPARD(3.351)
Ferruginol	ID:7763 From TCMID database	2100|ESR2(122.778)	2099|ESR1(122.778)	8856|NR1I2(122.778)	2555|GABRA2(80.882)	2563|GABRD(80.882)	5139|PDE3A(80.882)	2560|GABRB1(80.882)	2567|GABRG3(80.882)	7124|TNF(80.882)	2564|GABRE(80.882)	6326|SCN2A(80.882)	2556|GABRA3(80.882)	2565|GABRG1(80.882)	2568|GABRP(80.882)	2557|GABRA4(80.882)	2561|GABRB2(80.882)	43|ACHE(80.882)	6329|SCN4A(80.882)	55879|GABRQ(80.882)	2562|GABRB3(80.882)	2558|GABRA5(80.882)	2559|GABRA6(80.882)	2554|GABRA1(80.882)	5142|PDE4B(80.882)	590|BCHE(80.882)	2566|GABRG2(80.882)	5140|PDE3B(55.444)	5144|PDE4D(55.444)	8292|COLQ(55.444)	4049|LTA(55.444)	6256|RXRA(55.444)	4986|OPRK1(48.000)	4988|OPRM1(48.000)	240|ALOX5(48.000)	6323|SCN1A(23.000)	6328|SCN3A(23.000)	8091|HMGA2(22.373)	8654|PDE5A(22.373)	336|APOA2(22.373)	60482|SLC5A7(22.373)	10507|SEMA4D(22.373)	3084|NRG1(22.373)	972|CD74(22.373)	3263|HPX(22.373)	22933|SIRT2(22.373)	4282|MIF(22.373)	29958|DMGDH(22.373)	4824|NKX3-1(22.373)
Neocryptotanshinone	ID:15366 From TCMID database	1131|CHRM3(23.000)	1128|CHRM1(23.000)	1129|CHRM2(23.000)	1132|CHRM4(23.000)	2798|GNRHR(15.365)	3973|LHCGR(8.253)	645|BLVRB(8.253)	55312|RFK(8.253)	10564|ARFGEF2(5.859)	80005|DOCK5(5.859)	4923|NTSR1(5.859)	54328|GPR173(5.859)	1133|CHRM5(5.859)	5023|P2RX1(5.859)	9732|DOCK4(5.859)	5604|MAP2K1(5.859)	6257|RXRB(5.785)	5627|PROS1(5.785)	8858|PROZ(5.785)	4835|NQO2(5.785)	1723|DHODH(5.785)	2155|F7(5.785)	2158|F9(5.785)	2677|GGCX(5.785)	2159|F10(5.785)	79001|VKORC1(5.785)	5624|PROC(5.785)	6258|RXRG(5.785)	632|BGLAP(5.785)	1728|NQO1(5.785)	6256|RXRA(5.785)	154807|VKORC1L1(5.785)	2147|F2(5.785)	8600|TNFSF11(3.351)	8654|PDE5A(3.351)	4790|NFKB1(3.351)	5141|PDE4A(3.351)	819|CAMLG(3.351)	2555|GABRA2(3.351)	2563|GABRD(3.351)	1137|CHRNA4(3.351)	2560|GABRB1(3.351)	2567|GABRG3(3.351)	116444|GRIN3B(3.351)	8566|PDXK(3.351)	7124|TNF(3.351)	1139|CHRNA7(3.351)	2903|GRIN2A(3.351)
Danshensu	ID:4629 From TCMID database	148|ADRA1A(48.000)	154|ADRB2(48.000)	150|ADRA2A(48.000)	7054|TH(48.000)	153|ADRB1(48.000)	6898|TAT(48.000)	146|ADRA1D(48.000)	1813|DRD2(48.000)	5053|PAH(48.000)	1644|DDC(48.000)	1815|DRD4(48.000)	147|ADRA1B(48.000)	152|ADRA2C(48.000)	1814|DRD3(48.000)	240|ALOX5(48.000)	8565|YARS(48.000)	1816|DRD5(48.000)	1812|DRD1(48.000)	51067|YARS2(48.000)	155|ADRB3(48.000)	151|ADRA2B(48.000)	6531|SLC6A3(5.785)	781|CACNA2D1(5.785)	5327|PLAT(5.785)	2104|ESRRG(5.785)	2555|GABRA2(5.785)	5594|MAPK1(5.785)	2563|GABRD(5.785)	23428|SLC7A8(5.785)	2560|GABRB1(5.785)	1131|CHRM3(5.785)	2100|ESR2(5.785)	2567|GABRG3(5.785)	7056|THBD(5.785)	1128|CHRM1(5.785)	4985|OPRD1(5.785)	2099|ESR1(5.785)	116444|GRIN3B(5.785)	7124|TNF(5.785)	7173|TPO(5.785)	2903|GRIN2A(5.785)	5468|PPARG(5.785)	6336|SCN10A(5.785)	2564|GABRE(5.785)	8503|PIK3R3(5.785)	6326|SCN2A(5.785)	2556|GABRA3(5.785)	5295|PIK3R1(5.785)
Tanshinone Ii B	ID:23967 From TCMID database	2246|FGF1(8.253)	6284|S100A13(8.253)	6283|S100A12(8.253)	3562|IL3(8.253)	328|APEX1(3.351)	7153|TOP2A(3.351)	7150|TOP1(3.351)	57053|CHRNA10(3.351)	79001|VKORC1(3.351)	6257|RXRB(2.608)	782|CACNB1(2.608)	8912|CACNA1H(2.608)	148|ADRA1A(2.608)	6323|SCN1A(2.608)	778|CACNA1F(2.608)	1128|CHRM1(2.608)	150|ADRA2A(2.608)	5916|RARG(2.608)	9254|CACNA2D2(2.608)	3776|KCNK2(2.608)	779|CACNA1S(2.608)	153|ADRB1(2.608)	785|CACNB4(2.608)	146|ADRA1D(2.608)	5915|RARB(2.608)	6258|RXRG(2.608)	775|CACNA1C(2.608)	776|CACNA1D(2.608)	784|CACNB3(2.608)	3757|KCNH2(2.608)	147|ADRA1B(2.608)	152|ADRA2C(2.608)	5914|RARA(2.608)	783|CACNB2(2.608)	1129|CHRM2(2.608)	6256|RXRA(2.608)	151|ADRA2B(2.608)	|(2.328)	57573|ZNF471(2.328)	8563|THOC5(2.328)	8434|RECK(2.328)	10309|CCNO(2.328)	7652|ZNF99(2.328)	80176|SPSB1(2.328)	386678|KRTAP10-11(2.328)	1387|CREBBP(2.328)	55854|ZC3H15(2.328)	150275|CCDC117(2.328)
Salvigenin	ID:19196 From TCMID database	266629|SEC14L3(15.365)	6646|SOAT1(15.365)	4547|MTTP(15.365)	1269|CNR2(15.365)	5515|PPP2CA(15.365)	5578|PRKCA(15.365)	8856|NR1I2(15.365)	1268|CNR1(15.365)	240|ALOX5(15.365)	5516|PPP2CB(15.365)	23541|SEC14L2(15.365)	1606|DGKA(15.365)	5579|PRKCB(15.365)	8435|SOAT2(15.365)	284904|SEC14L4(15.365)	1429|CRYZ(8.253)	730005|SEC14L6(8.253)	79001|VKORC1(8.253)	7299|TYR(8.253)	1728|NQO1(8.253)	1813|DRD2(5.859)	5074|PAWR(5.859)	1128|CHRM1(5.785)	6286|S100P(5.785)	3778|KCNMA1(5.785)	1129|CHRM2(5.785)	10381|TUBB3(3.351)	4790|NFKB1(3.351)	2100|ESR2(3.351)	4985|OPRD1(3.351)	10800|CYSLTR1(3.351)	5531|PPP4C(3.351)	203068|TUBB(3.351)	2099|ESR1(3.351)	7124|TNF(3.351)	10382|TUBB4A(3.351)	84617|TUBB6(3.351)	6037|RNASE3(3.351)	347688|TUBB8(3.351)	347733|TUBB2B(3.351)	4986|OPRK1(3.351)	4583|MUC2(3.351)	3567|IL5(3.351)	4988|OPRM1(3.351)	10383|TUBB4B(3.351)	7280|TUBB2A(3.351)	5582|PRKCG(3.351)	81027|TUBB1(3.351)
Tanshindiol A	ID:20663 From TCMID database	1131|CHRM3(8.253)	1128|CHRM1(8.253)	1129|CHRM2(8.253)	1132|CHRM4(8.253)	27115|PDE7B(3.351)	5141|PDE4A(3.351)	135|ADORA2A(3.351)	22978|NT5C2(3.351)	132|ADK(3.351)	645|BLVRB(3.351)	3614|IMPDH1(3.351)	5144|PDE4D(3.351)	5241|PGR(3.351)	2908|NR3C1(3.351)	5578|PRKCA(3.351)	5150|PDE7A(3.351)	5143|PDE4C(3.351)	55312|RFK(3.351)	5167|ENPP1(3.351)	5142|PDE4B(3.351)	134|ADORA1(3.351)	3290|HSD11B1(3.351)	301|ANXA1(3.351)	5580|PRKCD(3.351)	6257|RXRB(2.608)	782|CACNB1(2.608)	8912|CACNA1H(2.608)	148|ADRA1A(2.608)	6323|SCN1A(2.608)	7153|TOP2A(2.608)	778|CACNA1F(2.608)	150|ADRA2A(2.608)	9254|CACNA2D2(2.608)	1105|CHD1(2.608)	3776|KCNK2(2.608)	779|CACNA1S(2.608)	153|ADRB1(2.608)	785|CACNB4(2.608)	146|ADRA1D(2.608)	6258|RXRG(2.608)	775|CACNA1C(2.608)	776|CACNA1D(2.608)	784|CACNB3(2.608)	3757|KCNH2(2.608)	147|ADRA1B(2.608)	152|ADRA2C(2.608)	783|CACNB2(2.608)	6256|RXRA(2.608)
Isocryptotanshinone	ID:11351 From TCMID database	1723|DHODH(48.000)	57053|CHRNA10(15.365)	5627|PROS1(5.785)	8858|PROZ(5.785)	4835|NQO2(5.785)	2155|F7(5.785)	2158|F9(5.785)	2677|GGCX(5.785)	2159|F10(5.785)	79001|VKORC1(5.785)	5624|PROC(5.785)	632|BGLAP(5.785)	3292|HSD17B1(5.785)	1728|NQO1(5.785)	154807|VKORC1L1(5.785)	2147|F2(5.785)	8654|PDE5A(3.351)	3764|KCNJ8(3.351)	5740|PTGIS(3.351)	1584|CYP11B1(3.351)	5742|PTGS1(3.351)	5743|PTGS2(3.351)	1585|CYP11B2(3.351)	8913|CACNA1G(3.351)	50940|PDE11A(3.351)	6257|RXRB(2.608)	5327|PLAT(2.608)	5141|PDE4A(2.608)	3859|KRT12(2.608)	7153|TOP2A(2.608)	836|CASP3(2.608)	54205|CYCS(2.608)	567|B2M(2.608)	4133|MAP2(2.608)	3553|IL1B(2.608)	1105|CHD1(2.608)	5731|PTGER1(2.608)	4318|MMP9(2.608)	5144|PDE4D(2.608)	367|AR(2.608)	596|BCL2(2.608)	5739|PTGIR(2.608)	6258|RXRG(2.608)	8856|NR1I2(2.608)	5143|PDE4C(2.608)	4137|MAPT(2.608)	5621|PRNP(2.608)	7422|VEGFA(2.608)
Salvianolic Acid A	ID:23238 From TCMID database	3458|IFNG(15.365)	5742|PTGS1(15.365)	7172|TPMT(15.365)	5743|PTGS2(15.365)	30814|PLA2G2E(8.253)	1646|AKR1C2(8.253)	5468|PPARG(8.253)	38|ACAT1(8.253)	4353|MPO(8.253)	5319|PLA2G1B(8.253)	1645|AKR1C1(8.253)	1644|DDC(8.253)	23657|SLC7A11(8.253)	240|ALOX5(8.253)	3551|IKBKB(8.253)	1147|CHUK(8.253)	6916|TBXAS1(8.253)	150|ADRA2A(5.785)	1813|DRD2(5.785)	1815|DRD4(5.785)	1814|DRD3(5.785)	1816|DRD5(5.785)	1812|DRD1(5.785)	8644|AKR1C3(3.351)	3614|IMPDH1(3.351)	1109|AKR1C4(3.351)	3615|IMPDH2(3.351)	4352|MPL(3.351)	6531|SLC6A3(2.608)	6257|RXRB(2.608)	782|CACNB1(2.608)	781|CACNA2D1(2.608)	5327|PLAT(2.608)	5581|PRKCE(2.608)	148|ADRA1A(2.608)	5141|PDE4A(2.608)	2104|ESRRG(2.608)	7153|TOP2A(2.608)	778|CACNA1F(2.608)	23428|SLC7A8(2.608)	154|ADRB2(2.608)	6646|SOAT1(2.608)	1131|CHRM3(2.608)	2100|ESR2(2.608)	6122|RPL3(2.608)	4547|MTTP(2.608)	1128|CHRM1(2.608)	4985|OPRD1(2.608)
Caffeicacid	ID:2887 From TCMID database	367|AR(26.373)	3458|IFNG(23.000)	7172|TPMT(23.000)	30814|PLA2G2E(15.365)	5468|PPARG(15.365)	38|ACAT1(15.365)	4353|MPO(15.365)	5319|PLA2G1B(15.365)	1645|AKR1C1(15.365)	1644|DDC(15.365)	5742|PTGS1(15.365)	5743|PTGS2(15.365)	23657|SLC7A11(15.365)	240|ALOX5(15.365)	3551|IKBKB(15.365)	1147|CHUK(15.365)	6916|TBXAS1(15.365)	8644|AKR1C3(8.253)	1646|AKR1C2(8.253)	1109|AKR1C4(8.253)	4352|MPL(8.253)	338442|HCAR2(5.859)	353376|TICAM2(5.859)	3965|LGALS9(5.859)	3553|IL1B(5.859)	7124|TNF(5.859)	100506658|OCLN(5.859)	4544|MTNR1B(5.859)	50943|FOXP3(5.859)	101|ADAM8(5.859)	1437|CSF2(5.859)	8320|EOMES(5.859)	9093|DNAJA3(5.859)	3569|IL6(5.859)	4615|MYD88(5.859)	4057|LTF(5.859)	8809|IL18R1(5.859)	8767|RIPK2(5.859)	301|ANXA1(5.859)	23765|IL17RA(5.859)	5074|PAWR(5.859)	3605|IL17A(5.859)	6257|RXRB(5.785)	2104|ESRRG(5.785)	2100|ESR2(5.785)	1312|COMT(5.785)	2099|ESR1(5.785)	5916|RARG(5.785)
Neocryptotanshinone Ii	ID:15367 From TCMID database	8600|TNFSF11(80.882)	4790|NFKB1(80.882)	2555|GABRA2(80.882)	2563|GABRD(80.882)	1137|CHRNA4(80.882)	2560|GABRB1(80.882)	2567|GABRG3(80.882)	116444|GRIN3B(80.882)	7124|TNF(80.882)	1139|CHRNA7(80.882)	2903|GRIN2A(80.882)	1583|CYP11A1(80.882)	6331|SCN5A(80.882)	2564|GABRE(80.882)	2556|GABRA3(80.882)	2565|GABRG1(80.882)	2263|FGFR2(80.882)	2568|GABRP(80.882)	2891|GRIA2(80.882)	1003|CDH5(80.882)	2557|GABRA4(80.882)	2561|GABRB2(80.882)	2905|GRIN2C(80.882)	2904|GRIN2B(80.882)	55879|GABRQ(80.882)	5742|PTGS1(80.882)	5004|ORM1(80.882)	5743|PTGS2(80.882)	2562|GABRB3(80.882)	116443|GRIN3A(80.882)	2558|GABRA5(80.882)	2559|GABRA6(80.882)	2554|GABRA1(80.882)	2566|GABRG2(80.882)	2906|GRIN2D(80.882)	89832|CHRFAM7A(80.882)	51185|CRBN(80.882)	1588|CYP19A1(80.882)	5005|ORM2(80.882)	2898|GRIK2(80.882)	2902|GRIN1(80.882)	2255|FGF10(55.444)	51176|LEF1(55.444)	8862|APLN(55.444)	8792|TNFRSF11A(55.444)	8626|TP63(55.444)	147|ADRA1B(55.444)	2260|FGFR1(55.444)
Nortanshinone	ID:15792 From TCMID database	57053|CHRNA10(15.365)	8654|PDE5A(3.351)	3764|KCNJ8(3.351)	5740|PTGIS(3.351)	79001|VKORC1(3.351)	1584|CYP11B1(3.351)	5742|PTGS1(3.351)	5743|PTGS2(3.351)	1585|CYP11B2(3.351)	8913|CACNA1G(3.351)	50940|PDE11A(3.351)	6257|RXRB(2.608)	782|CACNB1(2.608)	8912|CACNA1H(2.608)	148|ADRA1A(2.608)	6323|SCN1A(2.608)	778|CACNA1F(2.608)	1128|CHRM1(2.608)	150|ADRA2A(2.608)	9254|CACNA2D2(2.608)	3776|KCNK2(2.608)	779|CACNA1S(2.608)	153|ADRB1(2.608)	785|CACNB4(2.608)	146|ADRA1D(2.608)	6258|RXRG(2.608)	775|CACNA1C(2.608)	776|CACNA1D(2.608)	784|CACNB3(2.608)	3757|KCNH2(2.608)	147|ADRA1B(2.608)	152|ADRA2C(2.608)	783|CACNB2(2.608)	1129|CHRM2(2.608)	6256|RXRA(2.608)	151|ADRA2B(2.608)	|(2.394)	57573|ZNF471(2.394)	8563|THOC5(2.394)	8434|RECK(2.394)	10309|CCNO(2.394)	7652|ZNF99(2.394)	80176|SPSB1(2.394)	386678|KRTAP10-11(2.394)	1387|CREBBP(2.394)	55854|ZC3H15(2.394)	150275|CCDC117(2.394)	79572|ATP13A3(2.394)
Tanshinone I	ID:20669 From TCMID database	2246|FGF1(8.253)	6284|S100A13(8.253)	6283|S100A12(8.253)	3562|IL3(8.253)	328|APEX1(3.351)	7153|TOP2A(3.351)	7150|TOP1(3.351)	57053|CHRNA10(3.351)	79001|VKORC1(3.351)	6257|RXRB(2.608)	782|CACNB1(2.608)	8912|CACNA1H(2.608)	148|ADRA1A(2.608)	6323|SCN1A(2.608)	778|CACNA1F(2.608)	1128|CHRM1(2.608)	150|ADRA2A(2.608)	5916|RARG(2.608)	9254|CACNA2D2(2.608)	3776|KCNK2(2.608)	779|CACNA1S(2.608)	153|ADRB1(2.608)	785|CACNB4(2.608)	146|ADRA1D(2.608)	5915|RARB(2.608)	6258|RXRG(2.608)	775|CACNA1C(2.608)	776|CACNA1D(2.608)	784|CACNB3(2.608)	3757|KCNH2(2.608)	147|ADRA1B(2.608)	152|ADRA2C(2.608)	5914|RARA(2.608)	783|CACNB2(2.608)	1129|CHRM2(2.608)	6256|RXRA(2.608)	151|ADRA2B(2.608)	|(2.328)	57573|ZNF471(2.328)	8563|THOC5(2.328)	8434|RECK(2.328)	10309|CCNO(2.328)	7652|ZNF99(2.328)	80176|SPSB1(2.328)	386678|KRTAP10-11(2.328)	1387|CREBBP(2.328)	55854|ZC3H15(2.328)	150275|CCDC117(2.328)
Heteratisine	ID:9458 From TCMID database	1131|CHRM3(48.000)	1576|CYP3A4(48.000)	1128|CHRM1(48.000)	23569|PADI4(48.000)	1129|CHRM2(48.000)	5243|ABCB1(23.000)	1577|CYP3A5(15.365)	55244|SLC47A1(15.365)	1595|CYP51A1(15.365)	3757|KCNH2(15.365)	100861540|CYP3A7-CYP3A51P(15.365)	2862|MLNR(15.365)	1551|CYP3A7(15.365)	28234|SLCO1B3(15.365)	213|ALB(15.365)	10599|SLCO1B1(15.365)	51174|TUBD1(8.253)	203068|TUBB(8.253)	8001|GLRA3(8.253)	27175|TUBG2(8.253)	10382|TUBB4A(8.253)	112714|TUBA3E(8.253)	7150|TOP1(8.253)	51175|TUBE1(8.253)	64816|CYP3A43(8.253)	347733|TUBB2B(8.253)	3725|JUN(8.253)	1133|CHRM5(8.253)	10383|TUBB4B(8.253)	1135|CHRNA2(8.253)	7278|TUBA3C(8.253)	84790|TUBA1C(8.253)	2562|GABRB3(8.253)	6476|SI(8.253)	5244|ABCB4(8.253)	10376|TUBA1B(8.253)	3359|HTR3A(8.253)	116447|TOP1MT(8.253)	81027|TUBB1(8.253)	7277|TUBA4A(8.253)	1132|CHRM4(8.253)	7283|TUBG1(8.253)	113457|TUBA3D(8.253)	7846|TUBA1A(8.253)	1591|CYP24A1(5.859)	1544|CYP1A2(5.859)	51702|PADI3(5.859)	1559|CYP2C9(5.859)
Isotenulin	ID:11731 From TCMID database	5241|PGR(80.882)	367|AR(80.882)	1588|CYP19A1(80.882)	4306|NR3C2(80.882)	54361|WNT4(55.444)	2908|NR3C1(48.000)	8911|CACNA1I(23.000)	8913|CACNA1G(23.000)	8600|TNFSF11(22.373)	1289|COL5A1(22.373)	27035|NOX1(22.373)	5245|PHB(22.373)	5469|MED1(22.373)	4824|NKX3-1(22.373)	2099|ESR1(22.373)	4734|NEDD4(22.373)	6462|SHBG(22.373)	6317|SERPINB3(22.373)	50943|FOXP3(22.373)	727|C5(22.373)	6714|SRC(22.373)	26228|STAP1(22.373)	7042|TGFB2(22.373)	79148|MMP28(22.373)	51366|UBR5(22.373)	3586|IL10(22.373)	9970|NR1I3(22.373)	7128|TNFAIP3(22.373)	216|ALDH1A1(22.373)	3565|IL4(22.373)	706|TSPO(22.373)	1524|CX3CR1(22.373)	947|CD34(22.373)	6280|S100A9(22.373)	5155|PDGFB(22.373)	7421|VDR(22.373)	1131|CHRM3(15.365)	1128|CHRM1(15.365)	1129|CHRM2(15.365)	782|CACNB1(8.253)	781|CACNA2D1(8.253)	8912|CACNA1H(8.253)	778|CACNA1F(8.253)	773|CACNA1A(8.253)	9254|CACNA2D2(8.253)	779|CACNA1S(8.253)	55799|CACNA2D3(8.253)	785|CACNB4(8.253)
Salvianolic Acid C	ID:25343 From TCMID database	3614|IMPDH1(8.253)	3458|IFNG(8.253)	5742|PTGS1(8.253)	7172|TPMT(8.253)	5743|PTGS2(8.253)	3615|IMPDH2(8.253)	781|CACNA2D1(3.351)	8912|CACNA1H(3.351)	30814|PLA2G2E(3.351)	1646|AKR1C2(3.351)	9254|CACNA2D2(3.351)	5468|PPARG(3.351)	2356|FPGS(3.351)	38|ACAT1(3.351)	779|CACNA1S(3.351)	4353|MPO(3.351)	5319|PLA2G1B(3.351)	1645|AKR1C1(3.351)	775|CACNA1C(3.351)	776|CACNA1D(3.351)	1644|DDC(3.351)	23657|SLC7A11(3.351)	240|ALOX5(3.351)	3551|IKBKB(3.351)	1147|CHUK(3.351)	783|CACNB2(3.351)	4352|MPL(3.351)	185|AGTR1(3.351)	7298|TYMS(3.351)	6916|TBXAS1(3.351)	148|ADRA1A(2.608)	154|ADRB2(2.608)	1128|CHRM1(2.608)	150|ADRA2A(2.608)	153|ADRB1(2.608)	146|ADRA1D(2.608)	5053|PAH(2.608)	3757|KCNH2(2.608)	147|ADRA1B(2.608)	152|ADRA2C(2.608)	155|ADRB3(2.608)	1129|CHRM2(2.608)	151|ADRA2B(2.608)	|(2.394)	57573|ZNF471(2.394)	8563|THOC5(2.394)	8434|RECK(2.394)	10309|CCNO(2.394)
Methyl Tanshinonate	ID:14728 From TCMID database	8911|CACNA1I(15.365)	367|AR(15.365)	1636|ACE(15.365)	5742|PTGS1(15.365)	5743|PTGS2(15.365)	8913|CACNA1G(15.365)	2147|F2(15.365)	5241|PGR(8.253)	57053|CHRNA10(8.253)	1588|CYP19A1(8.253)	4306|NR3C2(8.253)	781|CACNA2D1(3.351)	8912|CACNA1H(3.351)	57105|CYSLTR2(3.351)	10800|CYSLTR1(3.351)	2099|ESR1(3.351)	9254|CACNA2D2(3.351)	5468|PPARG(3.351)	2356|FPGS(3.351)	779|CACNA1S(3.351)	2908|NR3C1(3.351)	5915|RARB(3.351)	775|CACNA1C(3.351)	776|CACNA1D(3.351)	2357|FPR1(3.351)	6564|SLC15A1(3.351)	9376|SLC22A8(3.351)	3577|CXCR1(3.351)	3359|HTR3A(3.351)	5914|RARA(3.351)	783|CACNB2(3.351)	3320|HSP90AA1(3.351)	6833|ABCC8(3.351)	6565|SLC15A2(3.351)	7298|TYMS(3.351)	5729|PTGDR(3.351)	6257|RXRB(2.608)	782|CACNB1(2.608)	148|ADRA1A(2.608)	6323|SCN1A(2.608)	7153|TOP2A(2.608)	778|CACNA1F(2.608)	1131|CHRM3(2.608)	1128|CHRM1(2.608)	150|ADRA2A(2.608)	1105|CHD1(2.608)	3776|KCNK2(2.608)	153|ADRB1(2.608)
Dihydroisotanshinone I	ID:5652 From TCMID database	1723|DHODH(48.000)	57053|CHRNA10(15.365)	5627|PROS1(5.785)	8858|PROZ(5.785)	4835|NQO2(5.785)	2155|F7(5.785)	2158|F9(5.785)	2677|GGCX(5.785)	2159|F10(5.785)	79001|VKORC1(5.785)	5624|PROC(5.785)	632|BGLAP(5.785)	3292|HSD17B1(5.785)	1728|NQO1(5.785)	154807|VKORC1L1(5.785)	2147|F2(5.785)	8654|PDE5A(3.351)	3764|KCNJ8(3.351)	5740|PTGIS(3.351)	1584|CYP11B1(3.351)	5742|PTGS1(3.351)	5743|PTGS2(3.351)	1585|CYP11B2(3.351)	8913|CACNA1G(3.351)	50940|PDE11A(3.351)	6257|RXRB(2.608)	5327|PLAT(2.608)	5141|PDE4A(2.608)	3859|KRT12(2.608)	836|CASP3(2.608)	54205|CYCS(2.608)	567|B2M(2.608)	4133|MAP2(2.608)	3553|IL1B(2.608)	5731|PTGER1(2.608)	4318|MMP9(2.608)	5144|PDE4D(2.608)	367|AR(2.608)	596|BCL2(2.608)	5739|PTGIR(2.608)	6258|RXRG(2.608)	8856|NR1I2(2.608)	5143|PDE4C(2.608)	4137|MAPT(2.608)	5621|PRNP(2.608)	7422|VEGFA(2.608)	240|ALOX5(2.608)	5737|PTGFR(2.608)
Tanshinone Vi	ID:20672 From TCMID database	6331|SCN5A(80.882)	6324|SCN1B(55.444)	3973|LHCGR(48.000)	6755|SSTR5(48.000)	6752|SSTR2(48.000)	6869|TACR1(48.000)	5972|REN(48.000)	2798|GNRHR(48.000)	6327|SCN2B(22.373)	23171|GPD1L(22.373)	55800|SCN3B(22.373)	287|ANK2(22.373)	6336|SCN10A(22.373)	776|CACNA1D(22.373)	23630|KCNE5(22.373)	4092|SMAD7(22.373)	6330|SCN4B(22.373)	859|CAV3(22.373)	3741|KCNA5(22.373)	4878|NPPA(22.373)	6262|RYR2(22.373)	3784|KCNQ1(22.373)	845|CASQ2(22.373)	2702|GJA5(22.373)	6323|SCN1A(15.365)	2555|GABRA2(15.365)	2563|GABRD(15.365)	2560|GABRB1(15.365)	2567|GABRG3(15.365)	2564|GABRE(15.365)	2556|GABRA3(15.365)	2570|GABRR2(15.365)	2565|GABRG1(15.365)	2568|GABRP(15.365)	2557|GABRA4(15.365)	2561|GABRB2(15.365)	2569|GABRR1(15.365)	55879|GABRQ(15.365)	2562|GABRB3(15.365)	2558|GABRA5(15.365)	200959|GABRR3(15.365)	2559|GABRA6(15.365)	6557|SLC12A1(15.365)	2554|GABRA1(15.365)	2566|GABRG2(15.365)	6715|SRD5A1(8.253)	6337|SCNN1A(8.253)	3764|KCNJ8(8.253)
Cryptotanshinone	ID:4291 From TCMID database	148|ADRA1A(15.365)	81033|KCNH6(15.365)	146|ADRA1D(15.365)	3757|KCNH2(15.365)	147|ADRA1B(15.365)	90134|KCNH7(15.365)	150|ADRA2A(8.253)	57053|CHRNA10(8.253)	2194|FASN(8.253)	151|ADRA2B(8.253)	6257|RXRB(5.785)	7153|TOP2A(5.785)	1105|CHD1(5.785)	6258|RXRG(5.785)	6256|RXRA(5.785)	7155|TOP2B(5.785)	10381|TUBB3(3.351)	4790|NFKB1(3.351)	5699|PSMB10(3.351)	6646|SOAT1(3.351)	4547|MTTP(3.351)	10800|CYSLTR1(3.351)	203068|TUBB(3.351)	1269|CNR2(3.351)	7124|TNF(3.351)	5698|PSMB9(3.351)	10382|TUBB4A(3.351)	84617|TUBB6(3.351)	2677|GGCX(3.351)	6037|RNASE3(3.351)	5021|OXTR(3.351)	347733|TUBB2B(3.351)	5693|PSMB5(3.351)	4583|MUC2(3.351)	3567|IL5(3.351)	5690|PSMB2(3.351)	1268|CNR1(3.351)	10383|TUBB4B(3.351)	5742|PTGS1(3.351)	5743|PTGS2(3.351)	7280|TUBB2A(3.351)	5696|PSMB8(3.351)	8435|SOAT2(3.351)	5689|PSMB1(3.351)	6531|SLC6A3(2.608)	11280|SCN11A(2.608)	266629|SEC14L3(2.608)	781|CACNA2D1(2.608)
Salvianolicacid B	ID:19187 From TCMID database	3614|IMPDH1(23.000)	3615|IMPDH2(23.000)	1269|CNR2(8.253)	1268|CNR1(8.253)	3251|HPRT1(5.859)	8833|GMPS(5.859)	6646|SOAT1(5.785)	4547|MTTP(5.785)	4985|OPRD1(5.785)	7099|TLR4(5.785)	2099|ESR1(5.785)	4986|OPRK1(5.785)	4988|OPRM1(5.785)	1385|CREB1(5.785)	5004|ORM1(5.785)	8435|SOAT2(5.785)	5005|ORM2(5.785)	266629|SEC14L3(3.351)	6257|RXRB(3.351)	1131|CHRM3(3.351)	5916|RARG(3.351)	5515|PPP2CA(3.351)	5915|RARB(3.351)	6258|RXRG(3.351)	3458|IFNG(3.351)	5578|PRKCA(3.351)	8856|NR1I2(3.351)	1135|CHRNA2(3.351)	5742|PTGS1(3.351)	7172|TPMT(3.351)	5743|PTGS2(3.351)	240|ALOX5(3.351)	5516|PPP2CB(3.351)	5947|RBP1(3.351)	23541|SEC14L2(3.351)	1606|DGKA(3.351)	5579|PRKCB(3.351)	5914|RARA(3.351)	590|BCHE(3.351)	1129|CHRM2(3.351)	6256|RXRA(3.351)	284904|SEC14L4(3.351)	1146|CHRNG(2.608)	6271|S100A1(2.608)	148|ADRA1A(2.608)	3859|KRT12(2.608)	7153|TOP2A(2.608)	1137|CHRNA4(2.608)
Tanshinol A	ID:20667 From TCMID database	1131|CHRM3(8.253)	1128|CHRM1(8.253)	10560|SLC19A2(8.253)	27010|TPK1(8.253)	1129|CHRM2(8.253)	1132|CHRM4(8.253)	8654|PDE5A(3.351)	5141|PDE4A(3.351)	8566|PDXK(3.351)	79001|VKORC1(3.351)	10846|PDE10A(3.351)	100|ADA(3.351)	6257|RXRB(2.608)	782|CACNB1(2.608)	8912|CACNA1H(2.608)	148|ADRA1A(2.608)	6323|SCN1A(2.608)	778|CACNA1F(2.608)	150|ADRA2A(2.608)	5916|RARG(2.608)	9254|CACNA2D2(2.608)	3776|KCNK2(2.608)	779|CACNA1S(2.608)	153|ADRB1(2.608)	785|CACNB4(2.608)	146|ADRA1D(2.608)	5915|RARB(2.608)	6258|RXRG(2.608)	775|CACNA1C(2.608)	776|CACNA1D(2.608)	784|CACNB3(2.608)	3757|KCNH2(2.608)	147|ADRA1B(2.608)	152|ADRA2C(2.608)	5914|RARA(2.608)	783|CACNB2(2.608)	6256|RXRA(2.608)	151|ADRA2B(2.608)	|(2.394)	57573|ZNF471(2.394)	8563|THOC5(2.394)	8434|RECK(2.394)	10309|CCNO(2.394)	7652|ZNF99(2.394)	80176|SPSB1(2.394)	386678|KRTAP10-11(2.394)	1387|CREBBP(2.394)	55854|ZC3H15(2.394)
3beta-Hydroxytanshinone Iia	ID:31275 From TCMID database	367|AR(15.365)	10381|TUBB3(8.253)	1131|CHRM3(8.253)	1128|CHRM1(8.253)	6331|SCN5A(8.253)	2908|NR3C1(8.253)	476|ATP1A1(8.253)	1129|CHRM2(8.253)	1132|CHRM4(8.253)	5327|PLAT(3.351)	2936|GSR(3.351)	5141|PDE4A(3.351)	2639|GCDH(3.351)	819|CAMLG(3.351)	56605|ERO1B(3.351)	478|ATP1A3(3.351)	3712|IVD(3.351)	4835|NQO2(3.351)	1806|DPYD(3.351)	203068|TUBB(3.351)	10382|TUBB4A(3.351)	5447|POR(3.351)	5731|PTGER1(3.351)	51706|CYB5R1(3.351)	4129|MAOB(3.351)	84617|TUBB6(3.351)	2232|FDXR(3.351)	645|BLVRB(3.351)	1610|DAO(3.351)	7296|TXNRD1(3.351)	35|ACADS(3.351)	5144|PDE4D(3.351)	5535|PPP3R2(3.351)	1727|CYB5R3(3.351)	347688|TUBB8(3.351)	57053|CHRNA10(3.351)	79001|VKORC1(3.351)	347733|TUBB2B(3.351)	5739|PTGIR(3.351)	4128|MAOA(3.351)	259307|IL4I1(3.351)	9131|AIFM1(3.351)	5478|PPIA(3.351)	10383|TUBB4B(3.351)	5143|PDE4C(3.351)	51|ACOX1(3.351)	477|ATP1A2(3.351)	10105|PPIF(3.351)
Daphneolone	ID:4641 From TCMID database	2099|ESR1(48.000)	240|ALOX5(48.000)	2100|ESR2(15.365)	367|AR(15.365)	8856|NR1I2(15.365)	1131|CHRM3(8.253)	1128|CHRM1(8.253)	2908|NR3C1(8.253)	3292|HSD17B1(8.253)	476|ATP1A1(8.253)	1129|CHRM2(8.253)	1132|CHRM4(8.253)	6531|SLC6A3(5.785)	6257|RXRB(5.785)	5327|PLAT(5.785)	148|ADRA1A(5.785)	2104|ESRRG(5.785)	2555|GABRA2(5.785)	3356|HTR2A(5.785)	2563|GABRD(5.785)	53637|S1PR5(5.785)	23428|SLC7A8(5.785)	154|ADRB2(5.785)	2560|GABRB1(5.785)	2567|GABRG3(5.785)	7056|THBD(5.785)	4985|OPRD1(5.785)	150|ADRA2A(5.785)	7054|TH(5.785)	1269|CNR2(5.785)	5916|RARG(5.785)	116444|GRIN3B(5.785)	7173|TPO(5.785)	2903|GRIN2A(5.785)	6331|SCN5A(5.785)	5468|PPARG(5.785)	6336|SCN10A(5.785)	2564|GABRE(5.785)	6326|SCN2A(5.785)	2556|GABRA3(5.785)	3242|HPD(5.785)	153|ADRB1(5.785)	2565|GABRG1(5.785)	2677|GGCX(5.785)	2568|GABRP(5.785)	6898|TAT(5.785)	3358|HTR2C(5.785)	57053|CHRNA10(5.785)
Tanshinone Ii A	ID:23205 From TCMID database	57053|CHRNA10(80.882)	5740|PTGIS(15.365)	79001|VKORC1(15.365)	1584|CYP11B1(15.365)	5742|PTGS1(15.365)	5743|PTGS2(15.365)	8913|CACNA1G(15.365)	8654|PDE5A(8.253)	3764|KCNJ8(8.253)	1585|CYP11B2(8.253)	50940|PDE11A(8.253)	1301|COL11A1(5.859)	117532|TMC2(5.859)	6558|SLC12A2(5.859)	222662|LHFPL5(5.859)	491|ATP2B2(5.859)	3815|KIT(5.859)	8195|MKKS(5.859)	161497|STRC(5.859)	3249|HPN(5.859)	79955|PDZD7(5.859)	117531|TMC1(5.859)	55584|CHRNA9(5.859)	1244|ABCC2(3.351)	8600|TNFSF11(3.351)	5159|PDGFRB(3.351)	3360|HTR4(3.351)	4790|NFKB1(3.351)	148|ADRA1A(3.351)	6261|RYR1(3.351)	2555|GABRA2(3.351)	5627|PROS1(3.351)	8858|PROZ(3.351)	2563|GABRD(3.351)	1137|CHRNA4(3.351)	552|AVPR1A(3.351)	2560|GABRB1(3.351)	4835|NQO2(3.351)	2567|GABRG3(3.351)	4914|NTRK1(3.351)	150|ADRA2A(3.351)	81033|KCNH6(3.351)	3351|HTR1B(3.351)	116444|GRIN3B(3.351)	7124|TNF(3.351)	1139|CHRNA7(3.351)	2903|GRIN2A(3.351)	1583|CYP11A1(3.351)
Dihydrovalepotriate	ID:5733 From TCMID database	8001|GLRA3(5.785)	5740|PTGIS(5.785)	64805|P2RY12(5.785)	5739|PTGIR(5.785)	476|ATP1A1(5.785)	2562|GABRB3(5.785)	6331|SCN5A(3.351)	2280|FKBP1A(2.608)	7153|TOP2A(2.608)	55244|SLC47A1(2.608)	8284|KDM5D(2.608)	221120|ALKBH3(2.608)	79676|OGFOD2(2.608)	10536|P3H3(2.608)	55217|TMLHE(2.608)	1576|CYP3A4(2.608)	54681|P4HTM(2.608)	4133|MAP2(2.608)	5351|PLOD1(2.608)	112398|EGLN2(2.608)	121642|ALKBH2(2.608)	1595|CYP51A1(2.608)	8424|BBOX1(2.608)	5241|PGR(2.608)	367|AR(2.608)	2908|NR3C1(2.608)	596|BCL2(2.608)	5578|PRKCA(2.608)	3156|HMGCR(2.608)	5066|PAM(2.608)	8856|NR1I2(2.608)	9963|SLC23A1(2.608)	3757|KCNH2(2.608)	2475|MTOR(2.608)	55239|OGFOD1(2.608)	3689|ITGB2(2.608)	4137|MAPT(2.608)	1621|DBH(2.608)	112399|EGLN3(2.608)	6608|SMO(2.608)	8985|PLOD3(2.608)	5033|P4HA1(2.608)	5737|PTGFR(2.608)	54583|EGLN1(2.608)	23569|PADI4(2.608)	4759|NEU2(2.608)	2862|MLNR(2.608)	28234|SLCO1B3(2.608)
Dehydrotremetone	ID:4975 From TCMID database	8654|PDE5A(23.000)	50940|PDE11A(23.000)	3360|HTR4(15.365)	148|ADRA1A(15.365)	6261|RYR1(15.365)	2555|GABRA2(15.365)	5627|PROS1(15.365)	8858|PROZ(15.365)	552|AVPR1A(15.365)	4835|NQO2(15.365)	150|ADRA2A(15.365)	81033|KCNH6(15.365)	3351|HTR1B(15.365)	2556|GABRA3(15.365)	2155|F7(15.365)	2158|F9(15.365)	2677|GGCX(15.365)	57053|CHRNA10(15.365)	146|ADRA1D(15.365)	2159|F10(15.365)	79001|VKORC1(15.365)	3725|JUN(15.365)	5624|PROC(15.365)	4988|OPRM1(15.365)	3757|KCNH2(15.365)	186|AGTR2(15.365)	632|BGLAP(15.365)	5742|PTGS1(15.365)	554|AVPR2(15.365)	3350|HTR1A(15.365)	147|ADRA1B(15.365)	5743|PTGS2(15.365)	3359|HTR3A(15.365)	2554|GABRA1(15.365)	1728|NQO1(15.365)	185|AGTR1(15.365)	90134|KCNH7(15.365)	151|ADRA2B(15.365)	154807|VKORC1L1(15.365)	2147|F2(15.365)	27115|PDE7B(8.253)	10381|TUBB3(8.253)	4790|NFKB1(8.253)	5141|PDE4A(8.253)	57105|CYSLTR2(8.253)	1962|EHHADH(8.253)	51807|TUBA8(8.253)	10800|CYSLTR1(8.253)
Gamma-Sitosterol	ID:29509 From TCMID database	2099|ESR1(122.778)	5241|PGR(122.778)	7421|VDR(80.882)	1594|CYP27B1(80.882)	2638|GC(55.444)	22938|SNW1(55.444)	367|AR(48.000)	2908|NR3C1(48.000)	4790|NFKB1(22.373)	8644|AKR1C3(22.373)	1591|CYP24A1(22.373)	151306|GPBAR1(22.373)	6591|SNAI2(22.373)	5469|MED1(22.373)	6615|SNAI1(22.373)	1576|CYP3A4(22.373)	793|CALB1(22.373)	8074|FGF23(22.373)	2672|GFI1(22.373)	55915|LANCL2(22.373)	54361|WNT4(22.373)	6929|TCF3(22.373)	581|BAX(22.373)	9365|KL(22.373)	120227|CYP2R1(22.373)	5371|PML(22.373)	2683|B4GALT1(22.373)	795|S100G(22.373)	1593|CYP27A1(22.373)	25959|KANK2(22.373)	10265|IRX5(22.373)	6256|RXRA(22.373)	9971|NR1H4(22.373)	8805|TRIM24(22.373)	1586|CYP17A1(15.365)	162514|TRPV3(15.365)	4986|OPRK1(15.365)	79054|TRPM8(15.365)	8989|TRPA1(15.365)	7054|TH(8.253)	5731|PTGER1(8.253)	7166|TPH1(8.253)	5053|PAH(8.253)	5733|PTGER3(8.253)	476|ATP1A1(8.253)	5737|PTGFR(8.253)	4846|NOS3(8.253)	51293|CD320(5.859)
Lithospermate B	ID:12918 From TCMID database	3614|IMPDH1(23.000)	3615|IMPDH2(23.000)	1269|CNR2(8.253)	1268|CNR1(8.253)	3251|HPRT1(5.859)	8833|GMPS(5.859)	6646|SOAT1(5.785)	4547|MTTP(5.785)	4985|OPRD1(5.785)	7099|TLR4(5.785)	2099|ESR1(5.785)	4986|OPRK1(5.785)	4988|OPRM1(5.785)	1385|CREB1(5.785)	5004|ORM1(5.785)	8435|SOAT2(5.785)	5005|ORM2(5.785)	266629|SEC14L3(3.351)	6257|RXRB(3.351)	1131|CHRM3(3.351)	5916|RARG(3.351)	5515|PPP2CA(3.351)	5915|RARB(3.351)	6258|RXRG(3.351)	3458|IFNG(3.351)	5578|PRKCA(3.351)	8856|NR1I2(3.351)	1135|CHRNA2(3.351)	5742|PTGS1(3.351)	7172|TPMT(3.351)	5743|PTGS2(3.351)	240|ALOX5(3.351)	5516|PPP2CB(3.351)	5947|RBP1(3.351)	23541|SEC14L2(3.351)	1606|DGKA(3.351)	5579|PRKCB(3.351)	5914|RARA(3.351)	590|BCHE(3.351)	1129|CHRM2(3.351)	6256|RXRA(3.351)	284904|SEC14L4(3.351)	1146|CHRNG(2.608)	6271|S100A1(2.608)	148|ADRA1A(2.608)	3859|KRT12(2.608)	7153|TOP2A(2.608)	1137|CHRNA4(2.608)
Mono-O-Methylwightin	ID:14920 From TCMID database	266629|SEC14L3(15.365)	6646|SOAT1(15.365)	4547|MTTP(15.365)	1269|CNR2(15.365)	5515|PPP2CA(15.365)	5578|PRKCA(15.365)	8856|NR1I2(15.365)	1268|CNR1(15.365)	240|ALOX5(15.365)	5516|PPP2CB(15.365)	23541|SEC14L2(15.365)	1606|DGKA(15.365)	5579|PRKCB(15.365)	8435|SOAT2(15.365)	284904|SEC14L4(15.365)	1429|CRYZ(8.253)	730005|SEC14L6(8.253)	79001|VKORC1(8.253)	7299|TYR(8.253)	1728|NQO1(8.253)	1813|DRD2(5.859)	5074|PAWR(5.859)	6286|S100P(5.785)	3778|KCNMA1(5.785)	10381|TUBB3(3.351)	4790|NFKB1(3.351)	2100|ESR2(3.351)	4985|OPRD1(3.351)	10800|CYSLTR1(3.351)	5531|PPP4C(3.351)	203068|TUBB(3.351)	2099|ESR1(3.351)	7124|TNF(3.351)	10382|TUBB4A(3.351)	84617|TUBB6(3.351)	6037|RNASE3(3.351)	347688|TUBB8(3.351)	347733|TUBB2B(3.351)	4986|OPRK1(3.351)	4583|MUC2(3.351)	3567|IL5(3.351)	4988|OPRM1(3.351)	10383|TUBB4B(3.351)	7280|TUBB2A(3.351)	5582|PRKCG(3.351)	81027|TUBB1(3.351)	1128|CHRM1(2.608)	1129|CHRM2(2.608)
Rutin	ID:19072 From TCMID database	6286|S100P(5.785)	3778|KCNMA1(5.785)	2100|ESR2(3.351)	2099|ESR1(3.351)	4790|NFKB1(2.608)	7153|TOP2A(2.608)	1128|CHRM1(2.608)	10800|CYSLTR1(2.608)	7124|TNF(2.608)	6037|RNASE3(2.608)	4583|MUC2(2.608)	3567|IL5(2.608)	213|ALB(2.608)	1129|CHRM2(2.608)	7155|TOP2B(2.608)	|(2.394)	57573|ZNF471(2.394)	8563|THOC5(2.394)	8434|RECK(2.394)	10309|CCNO(2.394)	7652|ZNF99(2.394)	80176|SPSB1(2.394)	386678|KRTAP10-11(2.394)	1387|CREBBP(2.394)	55854|ZC3H15(2.394)	150275|CCDC117(2.394)	79572|ATP13A3(2.394)	1785|DNM2(2.394)	2634|GBP2(2.394)	8419|BFSP2(2.394)	83548|COG3(2.394)	9363|RAB33A(2.394)	51599|LSR(2.394)	152926|PPM1K(2.394)	79618|HMBOX1(2.394)	401409|RAB19(2.394)	4893|NRAS(2.394)	347517|RAB41(2.394)	84071|ARMC2(2.394)	6531|SLC6A3(2.394)	7022|TFAP2C(2.394)	1244|ABCC2(2.394)	1638|DCT(2.394)	25953|PNKD(2.394)	1969|EPHA2(2.394)	374403|TBC1D10C(2.394)	339263|C17orf51(2.394)	112812|FDX1L(2.394)
Salvianolicacid A	ID:19186 From TCMID database	3458|IFNG(15.365)	5742|PTGS1(15.365)	7172|TPMT(15.365)	5743|PTGS2(15.365)	30814|PLA2G2E(8.253)	1646|AKR1C2(8.253)	5468|PPARG(8.253)	38|ACAT1(8.253)	4353|MPO(8.253)	5319|PLA2G1B(8.253)	1645|AKR1C1(8.253)	1644|DDC(8.253)	23657|SLC7A11(8.253)	240|ALOX5(8.253)	3551|IKBKB(8.253)	1147|CHUK(8.253)	6916|TBXAS1(8.253)	150|ADRA2A(5.785)	1813|DRD2(5.785)	1815|DRD4(5.785)	1814|DRD3(5.785)	1816|DRD5(5.785)	1812|DRD1(5.785)	8644|AKR1C3(3.351)	3614|IMPDH1(3.351)	1109|AKR1C4(3.351)	3615|IMPDH2(3.351)	4352|MPL(3.351)	6531|SLC6A3(2.608)	6257|RXRB(2.608)	782|CACNB1(2.608)	781|CACNA2D1(2.608)	5327|PLAT(2.608)	5581|PRKCE(2.608)	148|ADRA1A(2.608)	5141|PDE4A(2.608)	2104|ESRRG(2.608)	7153|TOP2A(2.608)	778|CACNA1F(2.608)	23428|SLC7A8(2.608)	154|ADRB2(2.608)	6646|SOAT1(2.608)	1131|CHRM3(2.608)	2100|ESR2(2.608)	6122|RPL3(2.608)	4547|MTTP(2.608)	1128|CHRM1(2.608)	4985|OPRD1(2.608)
Dauricine	ID:4684 From TCMID database	43|ACHE(122.778)	1135|CHRNA2(122.778)	3359|HTR3A(122.778)	1129|CHRM2(122.778)	3356|HTR2A(48.000)	1131|CHRM3(48.000)	3357|HTR2B(48.000)	150|ADRA2A(48.000)	3351|HTR1B(48.000)	3358|HTR2C(48.000)	3352|HTR1D(48.000)	1813|DRD2(48.000)	6571|SLC18A2(48.000)	1815|DRD4(48.000)	3350|HTR1A(48.000)	152|ADRA2C(48.000)	50632|CALY(48.000)	1814|DRD3(48.000)	1816|DRD5(48.000)	1812|DRD1(48.000)	590|BCHE(48.000)	151|ADRA2B(48.000)	2100|ESR2(15.365)	4985|OPRD1(15.365)	2099|ESR1(15.365)	4986|OPRK1(15.365)	4988|OPRM1(15.365)	1146|CHRNG(8.253)	1535|CYBA(8.253)	3775|KCNK1(8.253)	148|ADRA1A(8.253)	1137|CHRNA4(8.253)	5880|RAC2(8.253)	1142|CHRNB3(8.253)	5879|RAC1(8.253)	1128|CHRM1(8.253)	4689|NCF4(8.253)	1139|CHRNA7(8.253)	3362|HTR6(8.253)	6331|SCN5A(8.253)	1536|CYBB(8.253)	1134|CHRNA1(8.253)	653361|NCF1(8.253)	10280|SIGMAR1(8.253)	57053|CHRNA10(8.253)	146|ADRA1D(8.253)	4688|NCF2(8.253)	1136|CHRNA3(8.253)
Rosmarinine	ID:18911 From TCMID database	2280|FKBP1A(48.000)	2475|MTOR(48.000)	3764|KCNJ8(15.365)	3768|KCNJ12(15.365)	3356|HTR2A(15.365)	3357|HTR2B(15.365)	150|ADRA2A(15.365)	3351|HTR1B(15.365)	3767|KCNJ11(15.365)	3772|KCNJ15(15.365)	2908|NR3C1(15.365)	3358|HTR2C(15.365)	3352|HTR1D(15.365)	1813|DRD2(15.365)	3766|KCNJ10(15.365)	3350|HTR1A(15.365)	152|ADRA2C(15.365)	1814|DRD3(15.365)	3758|KCNJ1(15.365)	151|ADRA2B(15.365)	3770|KCNJ14(15.365)	10381|TUBB3(8.253)	1962|EHHADH(8.253)	478|ATP1A3(8.253)	55244|SLC47A1(8.253)	51174|TUBD1(8.253)	1576|CYP3A4(8.253)	1128|CHRM1(8.253)	51807|TUBA8(8.253)	203068|TUBB(8.253)	27175|TUBG2(8.253)	10382|TUBB4A(8.253)	112714|TUBA3E(8.253)	7150|TOP1(8.253)	84617|TUBB6(8.253)	1595|CYP51A1(8.253)	51175|TUBE1(8.253)	347688|TUBB8(8.253)	347733|TUBB2B(8.253)	3725|JUN(8.253)	3156|HMGCR(8.253)	3269|HRH1(8.253)	3757|KCNH2(8.253)	10383|TUBB4B(8.253)	3689|ITGB2(8.253)	100861540|CYP3A7-CYP3A51P(8.253)	1135|CHRNA2(8.253)	7278|TUBA3C(8.253)
6-Hydroxymethyllumazin	ID:10499 From TCMID database	8566|PDXK(80.882)	55163|PNPO(55.444)	3612|IMPA1(55.444)	57026|PDXP(22.373)	7167|TPI1(22.373)	2821|GPI(22.373)	29968|PSAT1(22.373)	316|AOX1(22.373)	7086|TKT(22.373)	55818|KDM3A(22.373)	8654|PDE5A(15.365)	5141|PDE4A(15.365)	10846|PDE10A(15.365)	100|ADA(15.365)	2100|ESR2(8.253)	2099|ESR1(8.253)	8856|NR1I2(8.253)	25769|SLC24A2(5.859)	825|CAPN3(5.859)	123041|SLC24A4(5.859)	57419|SLC24A3(5.859)	3767|KCNJ11(5.859)	5315|PKM(5.859)	481|ATP1B1(5.859)	55846|ITFG2(5.859)	6335|SCN9A(5.859)	5313|PKLR(5.859)	1716|DGUOK(5.859)	477|ATP1A2(5.859)	476|ATP1A1(5.859)	283652|SLC24A5(5.859)	9187|SLC24A1(5.859)	10568|SLC34A2(5.859)	7498|XDH(5.859)	3739|KCNA4(5.859)	134|ADORA1(5.859)	9759|HDAC4(5.859)	2350|FOLR2(5.785)	135|ADORA2A(5.785)	136|ADORA2B(5.785)	2352|FOLR3(5.785)	140|ADORA3(5.785)	5142|PDE4B(5.785)	782|CACNB1(3.351)	2893|GRIA4(3.351)	6323|SCN1A(3.351)	2555|GABRA2(3.351)	10369|CACNG2(3.351)
Danshenxinkun D	ID:4634 From TCMID database	1131|CHRM3(15.365)	1128|CHRM1(15.365)	1129|CHRM2(15.365)	1132|CHRM4(15.365)	5627|PROS1(5.785)	8858|PROZ(5.785)	4835|NQO2(5.785)	1723|DHODH(5.785)	2155|F7(5.785)	2158|F9(5.785)	2677|GGCX(5.785)	2159|F10(5.785)	79001|VKORC1(5.785)	5624|PROC(5.785)	632|BGLAP(5.785)	1728|NQO1(5.785)	154807|VKORC1L1(5.785)	2147|F2(5.785)	2908|NR3C1(3.351)	10560|SLC19A2(3.351)	1813|DRD2(3.351)	27010|TPK1(3.351)	1812|DRD1(3.351)	2798|GNRHR(3.351)	5327|PLAT(2.608)	5141|PDE4A(2.608)	3859|KRT12(2.608)	7153|TOP2A(2.608)	836|CASP3(2.608)	54205|CYCS(2.608)	6122|RPL3(2.608)	567|B2M(2.608)	1269|CNR2(2.608)	4133|MAP2(2.608)	3553|IL1B(2.608)	5740|PTGIS(2.608)	5731|PTGER1(2.608)	4318|MMP9(2.608)	3614|IMPDH1(2.608)	5144|PDE4D(2.608)	5241|PGR(2.608)	367|AR(2.608)	596|BCL2(2.608)	64805|P2RY12(2.608)	5739|PTGIR(2.608)	8856|NR1I2(2.608)	1268|CNR1(2.608)	5143|PDE4C(2.608)
Tanshinone Iib	ID:20671 From TCMID database	1131|CHRM3(23.000)	1128|CHRM1(23.000)	1129|CHRM2(23.000)	1132|CHRM4(23.000)	10560|SLC19A2(8.253)	27010|TPK1(8.253)	10564|ARFGEF2(5.859)	80005|DOCK5(5.859)	4923|NTSR1(5.859)	1133|CHRM5(5.859)	5023|P2RX1(5.859)	9732|DOCK4(5.859)	5604|MAP2K1(5.859)	8654|PDE5A(3.351)	5141|PDE4A(3.351)	8566|PDXK(3.351)	645|BLVRB(3.351)	2908|NR3C1(3.351)	57053|CHRNA10(3.351)	1813|DRD2(3.351)	79001|VKORC1(3.351)	10846|PDE10A(3.351)	55312|RFK(3.351)	7015|TERT(3.351)	1812|DRD1(3.351)	100|ADA(3.351)	3290|HSD11B1(3.351)	2798|GNRHR(3.351)	6257|RXRB(2.608)	782|CACNB1(2.608)	8912|CACNA1H(2.608)	148|ADRA1A(2.608)	6323|SCN1A(2.608)	7153|TOP2A(2.608)	778|CACNA1F(2.608)	150|ADRA2A(2.608)	9254|CACNA2D2(2.608)	1105|CHD1(2.608)	3776|KCNK2(2.608)	779|CACNA1S(2.608)	153|ADRB1(2.608)	785|CACNB4(2.608)	146|ADRA1D(2.608)	6258|RXRG(2.608)	775|CACNA1C(2.608)	776|CACNA1D(2.608)	784|CACNB3(2.608)	3757|KCNH2(2.608)
Samaderin A	ID:31928 From TCMID database	2280|FKBP1A(80.882)	2475|MTOR(80.882)	2247|FGF2(80.882)	4306|NR3C2(48.000)	2281|FKBP1B(23.000)	8817|FGF18(22.373)	8823|FGF16(22.373)	2672|GFI1(22.373)	89780|WNT3A(22.373)	84232|MAF1(22.373)	57521|RPTOR(22.373)	6514|SLC2A2(22.373)	202333|CMYA5(22.373)	8001|GLRA3(15.365)	4133|MAP2(15.365)	596|BCL2(15.365)	8856|NR1I2(15.365)	7278|TUBA3C(15.365)	4137|MAPT(15.365)	84790|TUBA1C(15.365)	2562|GABRB3(15.365)	10376|TUBA1B(15.365)	81027|TUBB1(15.365)	7277|TUBA4A(15.365)	4134|MAP4(15.365)	113457|TUBA3D(15.365)	7846|TUBA1A(15.365)	10381|TUBB3(8.253)	1962|EHHADH(8.253)	55244|SLC47A1(8.253)	1576|CYP3A4(8.253)	22978|NT5C2(8.253)	51807|TUBA8(8.253)	132|ADK(8.253)	112714|TUBA3E(8.253)	1595|CYP51A1(8.253)	5734|PTGER4(8.253)	3614|IMPDH1(8.253)	2908|NR3C1(8.253)	3156|HMGCR(8.253)	3757|KCNH2(8.253)	10383|TUBB4B(8.253)	3689|ITGB2(8.253)	5732|PTGER2(8.253)	5733|PTGER3(8.253)	5167|ENPP1(8.253)	2862|MLNR(8.253)	28234|SLCO1B3(8.253)
1-Hydroxytaxinine A	ID:10738 From TCMID database	5734|PTGER4(80.882)	5732|PTGER2(80.882)	5733|PTGER3(80.882)	11314|CD300A(55.444)	9928|KIF14(55.444)	5578|PRKCA(48.000)	3156|HMGCR(48.000)	5580|PRKCD(48.000)	4306|NR3C2(48.000)	2908|NR3C1(23.000)	23604|DAPK2(22.373)	4853|NOTCH2(22.373)	3248|HPGD(22.373)	5731|PTGER1(22.373)	101|ADAM8(22.373)	6369|CCL24(22.373)	3565|IL4(22.373)	5327|PLAT(15.365)	5141|PDE4A(15.365)	5144|PDE4D(15.365)	5739|PTGIR(15.365)	5143|PDE4C(15.365)	5142|PDE4B(15.365)	4133|MAP2(8.253)	112714|TUBA3E(8.253)	367|AR(8.253)	596|BCL2(8.253)	8856|NR1I2(8.253)	7278|TUBA3C(8.253)	4137|MAPT(8.253)	84790|TUBA1C(8.253)	476|ATP1A1(8.253)	10376|TUBA1B(8.253)	5579|PRKCB(8.253)	301|ANXA1(8.253)	81027|TUBB1(8.253)	7277|TUBA4A(8.253)	4134|MAP4(8.253)	113457|TUBA3D(8.253)	7846|TUBA1A(8.253)	8600|TNFSF11(5.859)	112|ADCY6(5.859)	207|AKT1(5.859)	11251|PTGDR2(5.859)	153222|CREBRF(5.859)	6609|SMPD1(5.859)	5581|PRKCE(5.859)	18|ABAT(5.859)
Salvianolic Acid B	ID:23168 From TCMID database	3614|IMPDH1(15.365)	3615|IMPDH2(15.365)	7153|TOP2A(5.785)	6646|SOAT1(5.785)	4547|MTTP(5.785)	4985|OPRD1(5.785)	7099|TLR4(5.785)	2099|ESR1(5.785)	4986|OPRK1(5.785)	4988|OPRM1(5.785)	1385|CREB1(5.785)	5004|ORM1(5.785)	8435|SOAT2(5.785)	5005|ORM2(5.785)	7155|TOP2B(5.785)	1269|CNR2(3.351)	1268|CNR1(3.351)	266629|SEC14L3(2.608)	1146|CHRNG(2.608)	6271|S100A1(2.608)	148|ADRA1A(2.608)	3859|KRT12(2.608)	1137|CHRNA4(2.608)	154|ADRB2(2.608)	1142|CHRNB3(2.608)	1131|CHRM3(2.608)	51174|TUBD1(2.608)	6122|RPL3(2.608)	4543|MTNR1A(2.608)	1128|CHRM1(2.608)	6284|S100A13(2.608)	150|ADRA2A(2.608)	203068|TUBB(2.608)	4133|MAP2(2.608)	1139|CHRNA7(2.608)	1105|CHD1(2.608)	4544|MTNR1B(2.608)	5515|PPP2CA(2.608)	1595|CYP51A1(2.608)	1134|CHRNA1(2.608)	51175|TUBE1(2.608)	153|ADRB1(2.608)	6570|SLC18A1(2.608)	57053|CHRNA10(2.608)	596|BCL2(2.608)	146|ADRA1D(2.608)	6283|S100A12(2.608)	64805|P2RY12(2.608)
Salvilenone	ID:19202 From TCMID database	57053|CHRNA10(15.365)	8654|PDE5A(3.351)	3764|KCNJ8(3.351)	5740|PTGIS(3.351)	79001|VKORC1(3.351)	1584|CYP11B1(3.351)	5742|PTGS1(3.351)	5743|PTGS2(3.351)	1585|CYP11B2(3.351)	8913|CACNA1G(3.351)	50940|PDE11A(3.351)	6531|SLC6A3(2.608)	6257|RXRB(2.608)	148|ADRA1A(2.608)	5627|PROS1(2.608)	8858|PROZ(2.608)	4835|NQO2(2.608)	1128|CHRM1(2.608)	10800|CYSLTR1(2.608)	1723|DHODH(2.608)	2155|F7(2.608)	2158|F9(2.608)	3614|IMPDH1(2.608)	2677|GGCX(2.608)	2159|F10(2.608)	5624|PROC(2.608)	6258|RXRG(2.608)	6532|SLC6A4(2.608)	3269|HRH1(2.608)	632|BGLAP(2.608)	3292|HSD17B1(2.608)	240|ALOX5(2.608)	1728|NQO1(2.608)	3615|IMPDH2(2.608)	6256|RXRA(2.608)	6530|SLC6A2(2.608)	154807|VKORC1L1(2.608)	2147|F2(2.608)	|(2.394)	57573|ZNF471(2.394)	8563|THOC5(2.394)	8434|RECK(2.394)	10309|CCNO(2.394)	7652|ZNF99(2.394)	80176|SPSB1(2.394)	386678|KRTAP10-11(2.394)	1387|CREBBP(2.394)	55854|ZC3H15(2.394)
O-Methyltaxodine	ID:14730 From TCMID database	3356|HTR2A(15.365)	1128|CHRM1(15.365)	3357|HTR2B(15.365)	3358|HTR2C(15.365)	1813|DRD2(15.365)	4128|MAOA(15.365)	6532|SLC6A4(15.365)	43|ACHE(15.365)	1812|DRD1(15.365)	6531|SLC6A3(8.253)	148|ADRA1A(8.253)	3269|HRH1(8.253)	3350|HTR1A(8.253)	147|ADRA1B(8.253)	6530|SLC6A2(8.253)	1788|DNMT3A(5.859)	6570|SLC18A1(5.859)	51286|CEND1(5.859)	8292|COLQ(5.859)	1268|CNR1(5.859)	1816|DRD5(5.859)	590|BCHE(5.859)	947|CD34(5.859)	2548|GAA(5.785)	8972|MGAM(5.785)	279|AMY2A(5.785)	6476|SI(5.785)	8912|CACNA1H(3.351)	778|CACNA1F(3.351)	478|ATP1A3(3.351)	1131|CHRM3(3.351)	773|CACNA1A(3.351)	150|ADRA2A(3.351)	8911|CACNA1I(3.351)	3351|HTR1B(3.351)	116444|GRIN3B(3.351)	9254|CACNA2D2(3.351)	3362|HTR6(3.351)	6336|SCN10A(3.351)	810|CALML3(3.351)	4129|MAOB(3.351)	779|CACNA1S(3.351)	5136|PDE1A(3.351)	146|ADRA1D(3.351)	3352|HTR1D(3.351)	5153|PDE1B(3.351)	775|CACNA1C(3.351)	776|CACNA1D(3.351)
Tanshinone Iia	ID:20670 From TCMID database	57053|CHRNA10(15.365)	1723|DHODH(5.785)	8654|PDE5A(3.351)	3764|KCNJ8(3.351)	5740|PTGIS(3.351)	79001|VKORC1(3.351)	1584|CYP11B1(3.351)	5742|PTGS1(3.351)	5743|PTGS2(3.351)	1585|CYP11B2(3.351)	8913|CACNA1G(3.351)	50940|PDE11A(3.351)	6257|RXRB(2.608)	27115|PDE7B(2.608)	5141|PDE4A(2.608)	3859|KRT12(2.608)	5627|PROS1(2.608)	7153|TOP2A(2.608)	8858|PROZ(2.608)	836|CASP3(2.608)	6347|CCL2(2.608)	54205|CYCS(2.608)	4835|NQO2(2.608)	567|B2M(2.608)	2099|ESR1(2.608)	5226|PGD(2.608)	3553|IL1B(2.608)	1105|CHD1(2.608)	4318|MMP9(2.608)	2155|F7(2.608)	2158|F9(2.608)	3614|IMPDH1(2.608)	5144|PDE4D(2.608)	5241|PGR(2.608)	2677|GGCX(2.608)	367|AR(2.608)	2159|F10(2.608)	5624|PROC(2.608)	6258|RXRG(2.608)	5150|PDE7A(2.608)	3269|HRH1(2.608)	632|BGLAP(2.608)	5143|PDE4C(2.608)	5621|PRNP(2.608)	7422|VEGFA(2.608)	3292|HSD17B1(2.608)	240|ALOX5(2.608)	23569|PADI4(2.608)
Isotanshinone Ii	ID:11727 From TCMID database	57053|CHRNA10(80.882)	5740|PTGIS(15.365)	79001|VKORC1(15.365)	1584|CYP11B1(15.365)	5742|PTGS1(15.365)	5743|PTGS2(15.365)	8913|CACNA1G(15.365)	8654|PDE5A(8.253)	3764|KCNJ8(8.253)	1585|CYP11B2(8.253)	50940|PDE11A(8.253)	1301|COL11A1(5.859)	117532|TMC2(5.859)	6558|SLC12A2(5.859)	222662|LHFPL5(5.859)	491|ATP2B2(5.859)	3815|KIT(5.859)	8195|MKKS(5.859)	161497|STRC(5.859)	3249|HPN(5.859)	79955|PDZD7(5.859)	117531|TMC1(5.859)	55584|CHRNA9(5.859)	6257|RXRB(5.785)	782|CACNB1(5.785)	8912|CACNA1H(5.785)	148|ADRA1A(5.785)	6323|SCN1A(5.785)	778|CACNA1F(5.785)	150|ADRA2A(5.785)	9254|CACNA2D2(5.785)	3776|KCNK2(5.785)	779|CACNA1S(5.785)	153|ADRB1(5.785)	785|CACNB4(5.785)	146|ADRA1D(5.785)	6258|RXRG(5.785)	775|CACNA1C(5.785)	776|CACNA1D(5.785)	784|CACNB3(5.785)	3757|KCNH2(5.785)	147|ADRA1B(5.785)	152|ADRA2C(5.785)	783|CACNB2(5.785)	6256|RXRA(5.785)	151|ADRA2B(5.785)	1244|ABCC2(3.351)	8600|TNFSF11(3.351)
Przewaquinone B	ID:17998 From TCMID database	1131|CHRM3(8.253)	1128|CHRM1(8.253)	10560|SLC19A2(8.253)	27010|TPK1(8.253)	1129|CHRM2(8.253)	1132|CHRM4(8.253)	8654|PDE5A(3.351)	5141|PDE4A(3.351)	8566|PDXK(3.351)	79001|VKORC1(3.351)	10846|PDE10A(3.351)	100|ADA(3.351)	782|CACNB1(2.608)	8912|CACNA1H(2.608)	148|ADRA1A(2.608)	6323|SCN1A(2.608)	778|CACNA1F(2.608)	150|ADRA2A(2.608)	9254|CACNA2D2(2.608)	3776|KCNK2(2.608)	779|CACNA1S(2.608)	153|ADRB1(2.608)	785|CACNB4(2.608)	146|ADRA1D(2.608)	775|CACNA1C(2.608)	776|CACNA1D(2.608)	784|CACNB3(2.608)	3757|KCNH2(2.608)	147|ADRA1B(2.608)	152|ADRA2C(2.608)	783|CACNB2(2.608)	151|ADRA2B(2.608)	|(2.394)	57573|ZNF471(2.394)	8563|THOC5(2.394)	8434|RECK(2.394)	10309|CCNO(2.394)	7652|ZNF99(2.394)	80176|SPSB1(2.394)	386678|KRTAP10-11(2.394)	1387|CREBBP(2.394)	55854|ZC3H15(2.394)	150275|CCDC117(2.394)	79572|ATP13A3(2.394)	2634|GBP2(2.394)	1785|DNM2(2.394)	8419|BFSP2(2.394)	83548|COG3(2.394)
Ursolicacid	ID:22254 From TCMID database	6715|SRD5A1(48.000)	1586|CYP17A1(48.000)	6546|SLC8A1(48.000)	2161|F12(48.000)	5618|PRLR(48.000)	2099|ESR1(48.000)	7442|TRPV1(48.000)	5731|PTGER1(48.000)	5734|PTGER4(48.000)	5241|PGR(48.000)	367|AR(48.000)	2908|NR3C1(48.000)	4986|OPRK1(48.000)	9415|FADS2(48.000)	3992|FADS1(48.000)	5732|PTGER2(48.000)	5742|PTGS1(48.000)	5733|PTGER3(48.000)	5743|PTGS2(48.000)	6785|ELOVL4(48.000)	301|ANXA1(48.000)	4306|NR3C2(48.000)	2104|ESRRG(23.000)	1345|COX6C(23.000)	1329|COX5B(23.000)	1350|COX7C(23.000)	4512|COX1(23.000)	1646|AKR1C2(23.000)	125|ADH1B(23.000)	9377|COX5A(23.000)	4514|COX3(23.000)	1346|COX7A1(23.000)	2235|FECH(23.000)	1327|COX4I1(23.000)	5319|PLA2G1B(23.000)	1645|AKR1C1(23.000)	1339|COX6A2(23.000)	3156|HMGCR(23.000)	126|ADH1C(23.000)	1340|COX6B1(23.000)	2172|FABP6(23.000)	1066|CES1(23.000)	1349|COX7B(23.000)	4513|COX2(23.000)	1351|COX8A(23.000)	9971|NR1H4(23.000)	124|ADH1A(15.365)	8644|AKR1C3(15.365)
Danshenol A	ID:4626 From TCMID database	1131|CHRM3(3.351)	1128|CHRM1(3.351)	4985|OPRD1(3.351)	5241|PGR(3.351)	367|AR(3.351)	2908|NR3C1(3.351)	4986|OPRK1(3.351)	4988|OPRM1(3.351)	5004|ORM1(3.351)	1129|CHRM2(3.351)	5005|ORM2(3.351)	1132|CHRM4(3.351)	3859|KRT12(2.608)	5627|PROS1(2.608)	7153|TOP2A(2.608)	8858|PROZ(2.608)	836|CASP3(2.608)	6347|CCL2(2.608)	54205|CYCS(2.608)	4835|NQO2(2.608)	567|B2M(2.608)	2099|ESR1(2.608)	4133|MAP2(2.608)	3553|IL1B(2.608)	1723|DHODH(2.608)	4318|MMP9(2.608)	2155|F7(2.608)	2158|F9(2.608)	2677|GGCX(2.608)	596|BCL2(2.608)	2159|F10(2.608)	79001|VKORC1(2.608)	5624|PROC(2.608)	3156|HMGCR(2.608)	8856|NR1I2(2.608)	1636|ACE(2.608)	632|BGLAP(2.608)	4137|MAPT(2.608)	5621|PRNP(2.608)	7422|VEGFA(2.608)	3292|HSD17B1(2.608)	240|ALOX5(2.608)	5737|PTGFR(2.608)	23569|PADI4(2.608)	1728|NQO1(2.608)	834|CASP1(2.608)	81027|TUBB1(2.608)	7277|TUBA4A(2.608)
Nortrachelogenin	ID:31727 From TCMID database	7153|TOP2A(15.365)	7155|TOP2B(15.365)	10381|TUBB3(8.253)	1962|EHHADH(8.253)	1131|CHRM3(8.253)	1128|CHRM1(8.253)	51807|TUBA8(8.253)	203068|TUBB(8.253)	10382|TUBB4A(8.253)	112714|TUBA3E(8.253)	84617|TUBB6(8.253)	3614|IMPDH1(8.253)	367|AR(8.253)	347688|TUBB8(8.253)	347733|TUBB2B(8.253)	1133|CHRM5(8.253)	10383|TUBB4B(8.253)	7278|TUBA3C(8.253)	84790|TUBA1C(8.253)	7280|TUBB2A(8.253)	10376|TUBA1B(8.253)	3615|IMPDH2(8.253)	7277|TUBA4A(8.253)	1129|CHRM2(8.253)	1132|CHRM4(8.253)	113457|TUBA3D(8.253)	7846|TUBA1A(8.253)	6531|SLC6A3(5.785)	266629|SEC14L3(5.785)	6257|RXRB(5.785)	782|CACNB1(5.785)	781|CACNA2D1(5.785)	1535|CYBA(5.785)	148|ADRA1A(5.785)	778|CACNA1F(5.785)	3356|HTR2A(5.785)	4130|MAP1A(5.785)	1137|CHRNA4(5.785)	5880|RAC2(5.785)	154|ADRB2(5.785)	6646|SOAT1(5.785)	2100|ESR2(5.785)	4543|MTNR1A(5.785)	5879|RAC1(5.785)	4547|MTTP(5.785)	773|CACNA1A(5.785)	4985|OPRD1(5.785)	7099|TLR4(5.785)
Dihydrokaranone	ID:5659 From TCMID database	1586|CYP17A1(122.778)	2099|ESR1(122.778)	5241|PGR(122.778)	4986|OPRK1(122.778)	4306|NR3C2(122.778)	27115|PDE7B(80.882)	8654|PDE5A(80.882)	5152|PDE9A(80.882)	5141|PDE4A(80.882)	6261|RYR1(80.882)	5139|PDE3A(80.882)	135|ADORA2A(80.882)	3708|ITPR1(80.882)	5145|PDE6A(80.882)	5591|PRKDC(80.882)	5293|PIK3CD(80.882)	5140|PDE3B(80.882)	5226|PGD(80.882)	5290|PIK3CA(80.882)	136|ADORA2B(80.882)	5136|PDE1A(80.882)	5144|PDE4D(80.882)	5291|PIK3CB(80.882)	3709|ITPR2(80.882)	5153|PDE1B(80.882)	5150|PDE7A(80.882)	3710|ITPR3(80.882)	23649|POLA2(80.882)	5143|PDE4C(80.882)	10846|PDE10A(80.882)	5137|PDE1C(80.882)	472|ATM(80.882)	5158|PDE6B(80.882)	5142|PDE4B(80.882)	5138|PDE2A(80.882)	134|ADORA1(80.882)	1588|CYP19A1(80.882)	8622|PDE8B(80.882)	4907|NT5E(80.882)	3066|HDAC2(80.882)	5146|PDE6C(80.882)	50940|PDE11A(80.882)	5151|PDE8A(80.882)	60561|RINT1(55.444)	8737|RIPK1(55.444)	5295|PIK3R1(55.444)	54361|WNT4(55.444)	6865|TACR2(55.444)
Salviol	ID:19204 From TCMID database	2100|ESR2(122.778)	2099|ESR1(122.778)	8856|NR1I2(122.778)	4986|OPRK1(48.000)	4988|OPRM1(48.000)	240|ALOX5(48.000)	7022|TFAP2C(22.373)	6513|SLC2A1(22.373)	27324|TOX3(22.373)	7040|TGFB1(22.373)	5469|MED1(22.373)	4824|NKX3-1(22.373)	6469|SHH(22.373)	51176|LEF1(22.373)	2263|FGFR2(22.373)	5241|PGR(22.373)	9429|ABCG2(22.373)	54361|WNT4(22.373)	374|AREG(22.373)	5244|ABCB4(22.373)	2852|GPER1(22.373)	7474|WNT5A(22.373)	6662|SOX9(22.373)	7421|VDR(22.373)	5243|ABCB1(22.373)	8805|TRIM24(22.373)	1586|CYP17A1(8.253)	8566|PDXK(8.253)	8600|TNFSF11(5.859)	207|AKT1(5.859)	131|ADH7(5.859)	4043|LRPAP1(5.859)	5728|PTEN(5.859)	3479|IGF1(5.859)	7476|WNT7A(5.859)	5618|PRLR(5.859)	3202|HOXA5(5.859)	3207|HOXA11(5.859)	6352|CCL5(5.859)	7301|TYRO3(5.859)	658|BMPR1B(5.859)	3398|ID2(5.859)	3169|FOXA1(5.859)	93649|MYOCD(5.859)	3973|LHCGR(5.859)	25836|NIPBL(5.859)	10481|HOXB13(5.859)	3239|HOXD13(5.859)
Isoferulic Acid	ID:23192 From TCMID database	6257|RXRB(15.365)	5916|RARG(15.365)	3614|IMPDH1(15.365)	5915|RARB(15.365)	6258|RXRG(15.365)	3458|IFNG(15.365)	7172|TPMT(15.365)	5947|RBP1(15.365)	5914|RARA(15.365)	3615|IMPDH2(15.365)	6256|RXRA(15.365)	30814|PLA2G2E(8.253)	1646|AKR1C2(8.253)	1269|CNR2(8.253)	5468|PPARG(8.253)	38|ACAT1(8.253)	4353|MPO(8.253)	5319|PLA2G1B(8.253)	1645|AKR1C1(8.253)	7299|TYR(8.253)	1268|CNR1(8.253)	5742|PTGS1(8.253)	5743|PTGS2(8.253)	23657|SLC7A11(8.253)	240|ALOX5(8.253)	3551|IKBKB(8.253)	1147|CHUK(8.253)	5465|PPARA(8.253)	6916|TBXAS1(8.253)	5581|PRKCE(5.785)	2104|ESRRG(5.785)	2100|ESR2(5.785)	10682|EBP(5.785)	2099|ESR1(5.785)	5578|PRKCA(5.785)	5588|PRKCQ(5.785)	5584|PRKCI(5.785)	5579|PRKCB(5.785)	5582|PRKCG(5.785)	5590|PRKCZ(5.785)	5580|PRKCD(5.785)	266629|SEC14L3(3.351)	8644|AKR1C3(3.351)	5515|PPP2CA(3.351)	64805|P2RY12(3.351)	5739|PTGIR(3.351)	8856|NR1I2(3.351)	5467|PPARD(3.351)
Daucosterol	ID:4679 From TCMID database	2548|GAA(8.253)	8972|MGAM(8.253)	135|ADORA2A(8.253)	5422|POLA1(8.253)	280|AMY2B(8.253)	136|ADORA2B(8.253)	2908|NR3C1(8.253)	279|AMY2A(8.253)	476|ATP1A1(8.253)	140|ADORA3(8.253)	6476|SI(8.253)	5423|POLB(8.253)	1786|DNMT1(8.253)	134|ADORA1(8.253)	7852|CXCR4(5.785)	55244|SLC47A1(5.785)	2100|ESR2(5.785)	1576|CYP3A4(5.785)	2099|ESR1(5.785)	8001|GLRA3(5.785)	4791|NFKB2(5.785)	7124|TNF(5.785)	3284|HSD3B2(5.785)	5740|PTGIS(5.785)	4318|MMP9(5.785)	1595|CYP51A1(5.785)	5241|PGR(5.785)	367|AR(5.785)	64805|P2RY12(5.785)	5739|PTGIR(5.785)	3458|IFNG(5.785)	3283|HSD3B1(5.785)	3156|HMGCR(5.785)	3757|KCNH2(5.785)	3689|ITGB2(5.785)	1719|DHFR(5.785)	6608|SMO(5.785)	2562|GABRB3(5.785)	2862|MLNR(5.785)	28234|SLCO1B3(5.785)	4036|LRP2(5.785)	301|ANXA1(5.785)	3683|ITGAL(5.785)	213|ALB(5.785)	3066|HDAC2(5.785)	7421|VDR(5.785)	5243|ABCB1(5.785)	10599|SLCO1B1(5.785)
[truncated: 206 more columns]

## Sheet: yunzhi
Vitamin B2	ID:23572 From TCMID database	645|BLVRB(known target in DrugBank)	55312|RFK(known target in DrugBank)	2936|GSR(373.000)	2639|GCDH(373.000)	56605|ERO1B(373.000)	3712|IVD(373.000)	4835|NQO2(373.000)	1806|DPYD(373.000)	5447|POR(373.000)	51706|CYB5R1(373.000)	4129|MAOB(373.000)	2232|FDXR(373.000)	1610|DAO(373.000)	7296|TXNRD1(373.000)	35|ACADS(373.000)	1727|CYB5R3(373.000)	4128|MAOA(373.000)	259307|IL4I1(373.000)	9131|AIFM1(373.000)	51|ACOX1(373.000)	34|ACADM(373.000)	1728|NQO1(373.000)	7498|XDH(373.000)	27034|ACAD8(373.000)	4842|NOS1(373.000)	1738|DLD(373.000)	2671|GFER(373.000)	2350|FOLR2(114.143)	2352|FOLR3(114.143)	644|BLVRA(55.444)	80308|FLAD1(55.444)	3162|HMOX1(26.373)	495|ATP4A(26.373)	5861|RAB1A(26.373)	4189|DNAJB9(26.373)	6160|RPL31(26.373)	5004|ORM1(26.373)	5337|PLD1(25.857)	5130|PCYT1A(25.857)	5627|PROS1(25.857)	8858|PROZ(25.857)	9468|PCYT1B(25.857)	2155|F7(25.857)	162466|PHOSPHO1(25.857)	2158|F9(25.857)	2677|GGCX(25.857)	10560|SLC19A2(25.857)	2159|F10(25.857)
Vitamin C	ID:23170 From TCMID database	8284|KDM5D(686.000)	221120|ALKBH3(686.000)	79676|OGFOD2(686.000)	10536|P3H3(686.000)	55217|TMLHE(686.000)	54681|P4HTM(686.000)	5351|PLOD1(686.000)	112398|EGLN2(686.000)	121642|ALKBH2(686.000)	8424|BBOX1(686.000)	5066|PAM(686.000)	9963|SLC23A1(686.000)	55239|OGFOD1(686.000)	1621|DBH(686.000)	112399|EGLN3(686.000)	8985|PLOD3(686.000)	5033|P4HA1(686.000)	54583|EGLN1(686.000)	55214|P3H2(686.000)	3938|LCT(686.000)	5352|PLOD2(686.000)	64175|P3H1(686.000)	5264|PHYH(686.000)	11001|SLC27A2(55.444)	10491|CRTAP(55.444)	57733|GBA3(55.444)	23210|JMJD6(55.444)	114770|PGLYRP2(55.444)	5598|MAPK7(55.444)	4159|MC3R(55.444)	8913|CACNA1G(55.444)	9962|SLC23A2(55.444)	79068|FTO(55.444)	8242|KDM5C(23.000)	6531|SLC6A3(22.373)	26002|MOXD1(22.373)	6513|SLC2A1(22.373)	48|ACO1(22.373)	8884|SLC5A6(22.373)	6470|SHMT1(22.373)	2779|GNAT1(22.373)	8972|MGAM(22.373)	23127|COLGALT2(22.373)	127833|SYT2(22.373)	9104|RGN(22.373)	435|ASL(22.373)	7157|TP53(22.373)	1312|COMT(22.373)
Vitamin B1	ID:22538 From TCMID database	10560|SLC19A2(124.000)	27010|TPK1(124.000)	79178|THTPA(55.444)	29956|CERS2(26.373)	2350|FOLR2(22.373)	8884|SLC5A6(22.373)	10991|SLC38A3(22.373)	65010|SLC26A6(22.373)	148641|SLC35F3(22.373)	6573|SLC19A1(22.373)	81034|SLC25A32(22.373)	9963|SLC23A1(22.373)	55238|SLC38A7(22.373)	2348|FOLR1(22.373)	56918|C2orf83(22.373)	55|ACPP(22.373)	8277|TKTL1(22.373)	9962|SLC23A2(22.373)	113235|SLC46A1(22.373)	80704|SLC19A3(22.373)	51109|RDH11(8.253)	8654|PDE5A(8.253)	5141|PDE4A(8.253)	5949|RBP3(8.253)	54884|RETSAT(8.253)	112724|RDH13(8.253)	9249|DHRS3(8.253)	6347|CCL2(8.253)	5959|RDH5(8.253)	2099|ESR1(8.253)	4860|PNP(8.253)	5241|PGR(8.253)	367|AR(8.253)	220|ALDH1A3(8.253)	145226|RDH12(8.253)	10901|DHRS4(8.253)	10846|PDE10A(8.253)	5947|RBP1(8.253)	216|ALDH1A1(8.253)	6017|RLBP1(8.253)	57665|RDH14(8.253)	100|ADA(8.253)	50700|RDH8(8.253)	9227|LRAT(8.253)	8854|ALDH1A2(8.253)	2798|GNRHR(8.253)	84275|SLC25A33(5.859)	221823|PRPS1L1(5.859)
Carotene	ID:23745 From TCMID database	51109|RDH11(373.000)	5949|RBP3(373.000)	54884|RETSAT(373.000)	112724|RDH13(373.000)	9249|DHRS3(373.000)	5959|RDH5(373.000)	220|ALDH1A3(373.000)	145226|RDH12(373.000)	10901|DHRS4(373.000)	5947|RBP1(373.000)	216|ALDH1A1(373.000)	6017|RLBP1(373.000)	57665|RDH14(373.000)	50700|RDH8(373.000)	9227|LRAT(373.000)	8854|ALDH1A2(373.000)	1137|CHRNA4(114.143)	116444|GRIN3B(114.143)	1139|CHRNA7(114.143)	2903|GRIN2A(114.143)	2891|GRIA2(114.143)	2905|GRIN2C(114.143)	2904|GRIN2B(114.143)	116443|GRIN3A(114.143)	2554|GABRA1(114.143)	2906|GRIN2D(114.143)	89832|CHRFAM7A(114.143)	2898|GRIK2(114.143)	2902|GRIN1(114.143)	3750|KCND1(80.882)	3738|KCNA3(80.882)	5564|PRKAB1(80.882)	124|ADH1A(80.882)	3744|KCNA10(80.882)	2593|GAMT(80.882)	3748|KCNC3(80.882)	3736|KCNA1(80.882)	3737|KCNA2(80.882)	7173|TPO(80.882)	847|CAT(80.882)	3745|KCNB1(80.882)	125|ADH1B(80.882)	1742|DLG4(80.882)	3747|KCNC2(80.882)	3746|KCNC1(80.882)	126|ADH1C(80.882)	9312|KCNB2(80.882)	3741|KCNA5(80.882)
Citric Acid	ID:23224 From TCMID database	367|AR(8.253)	185|AGTR1(8.253)	7150|TOP1(5.785)	124|ADH1A(3.351)	2104|ESRRG(3.351)	8644|AKR1C3(3.351)	1345|COX6C(3.351)	1329|COX5B(3.351)	1350|COX7C(3.351)	2560|GABRB1(3.351)	4512|COX1(3.351)	1646|AKR1C2(3.351)	5740|PTGIS(3.351)	79581|SLC52A2(3.351)	125|ADH1B(3.351)	9377|COX5A(3.351)	4514|COX3(3.351)	1346|COX7A1(3.351)	2235|FECH(3.351)	1327|COX4I1(3.351)	64805|P2RY12(3.351)	5739|PTGIR(3.351)	5319|PLA2G1B(3.351)	1645|AKR1C1(3.351)	1339|COX6A2(3.351)	3269|HRH1(3.351)	126|ADH1C(3.351)	1340|COX6B1(3.351)	2172|FABP6(3.351)	1066|CES1(3.351)	1349|COX7B(3.351)	4513|COX2(3.351)	1351|COX8A(3.351)	9971|NR1H4(3.351)	|(2.394)	57573|ZNF471(2.394)	8563|THOC5(2.394)	8434|RECK(2.394)	10309|CCNO(2.394)	7652|ZNF99(2.394)	80176|SPSB1(2.394)	386678|KRTAP10-11(2.394)	1387|CREBBP(2.394)	55854|ZC3H15(2.394)	150275|CCDC117(2.394)	79572|ATP13A3(2.394)	1785|DNM2(2.394)	2634|GBP2(2.394)
[truncated: 206 more columns]

## Sheet: Liver disease target
Symbol	Aliases
Apoe	AI255918, Apo-E
Tnf	DIF, TNF-a, TNF-alpha, TNFSF2, TNFalphaa, Tnfsf1a, Tnlg1f, Tnf
Tlr4	Lps, Ly87, Ran/M1, Rasl2-8
Lep	ob, obese
Tgfb1	TGF-beta1, TGFbeta1, Tgfb, Tgfb-1
Il6	Il-6
Myd88
Akt1	Akt, LTR-akt, PKB, PKB/Akt, PKBalpha, Rac
Shh	9530036O11Rik, Dsh, Hhg1, Hx, Hxl3, M100081
Pparg	Nr1c3, PPAR-gamma, PPAR-gamma2, PPARgamma, PPARgamma2
Pecam1	C85791, Cd31, PECAM-1, Pecam
Casp3	A830040C14Rik, AC-3, CASP-3, CC3, CPP-32, CPP32, Caspase-3, Lice, SCA-1, Yama, mldy
Nfe2l2	Nrf2
Bdnf
Ptgs2	COX2, Cox-2, PES-2, PGHS-2, PHS II, PHS-2, Pghs2, TIS10, gripghs
Il17a	Ctla-8, Ctla8, IL-17, IL-17A, Il17
Igf1	C730016P09Rik, Igf-1, Igf-I
Tnfrsf1a	CD120a, FPF, TNF-R, TNF-R-I, TNF-R1, TNF-R55, TNF-alphaR1, TNFAR, TNFR60, TNFRI, TNFRp55, TNFalpha-R1, Tnfr-2, Tnfr1, p55, p55-R
Myc	AU0167572, Niard, Nird, bHLHe39, Myc
Ppara	4933429D07Rik, AW742785, Nr1c1, PPAR-alpha, PPARalpha, Ppar
Il1b	IL-1beta, Il-1b
Ccl2	AI323594, HC11, JE, MCAF, MCP-1, MCP1, SMC-CF, Scya2, Sigje
Sirt1	AA673258, SIR2L1, Sir2, Sir2a, Sir2alpha
Ifnar1	CD118, Ifar, Ifnar, Ifrc, Infar
Gsk3b	7330414F15Rik, 8430431H08Rik, C86142, GSK-3, GSK-3beta, GSK3
Hmox1	D8Wsu38e, HO-1, HO1, Hemox, Hmox, Hsp32
Trpv1	OTRPC1, TRPV1alpha, TRPV1beta, VR-1, Vr1
Nlrp3	AGTAVPRL, AII/AVP, Cias1, FCAS, FCU, MWS, Mmig1, NALP3, Pypaf1
Rela	p65
Ccr2	Cc-ckr-2a, Ccr2b, Ckr2, Ckr2a, Ckr2b, Cmkbr2, mJe-r, Ccr2
Adipoq	30kDa, APN, Acdc, Acrp30, Ad, GBP28, adipo, apM1
Jun	AP-1c, c-jun, Jun
Il18	Igif, Il-18
Il1r1	CD121a, CD121b, IL-1R1, IL-iR, Il1r-1
Insr	4932439J01Rik, CD220, D630014A15Rik, IR, IR-A, IR-B
Serpine1	PAI-1, PAI1, Planh1
Cd36	FAT, GPIV, Scarb3
Stat5a	AA959963, STAT5
Prkaa1	AI194361, AI450832, AL024255, AMPKalpha1, C130083N04Rik
Prkcd	AI385711, D14Ertd420e, PKC[d], PKCdelta, Pkcd
Npc1	A430089E03Rik, C85354, D18Ertd139e, D18Ertd723e, lcsd, nmf164, spm
Scarb1	AI120173, CD36, Cd36l1, Chohd1, Cla-1, Cla1, D5Ertd460e, Hdlq1, Hlb398, SR-B1, SR-BI, SRBI, Srb1, mSR-BI
Nr1h3	AU018371, LXR, RLD1, Unr1
Ikbkb	AI132552, IKK-2, IKK-beta, IKK2, IKK[b], IKKbeta
Tlr7
Ccr5	AM4-7, CD195, Cmkbr5
Ppard	NUC-1, NUC1, Nr1c2, PPAR-beta, PPAR-delta, PPAR[b], PPARdelta, Pparb, Pparb/d
Nanog	2410002E02Rik, ENK, ecat4
Cdc42	AI747189, AU018915
Nr1h4	AI957360, Fxr, HRR1, RIP14, Rxrip14
Apoa1	Alp-1, Apoa-1, Brp-14, Ltw-1, Lvtw-1, Sep-1, Sep-2, Sep2, apo-AI, apoA-I
Mir155	Mirn155, mir-155, mmu-mir-155
Lcn2	24p3, AW212229, NRL, Sip24
Gh	Gh1b1, Gh
Vcam1	CD106, Vcam-1
Hnf4a	HNF-4, Hnf4lpha, MODY1, Nr2a1, TCF-14, Tcf14, Hnf4a
Adam17	CD156b, Tace
Lrp1	A2mr, AI316852, CD91, Lrp, b2b1554Clo
Srebf1	ADD1, SREBP-1a, SREBP1, SREBP1c, bHLHd1
Epas1	HIF-2alpha, HIF2A, HLF, HRF, MOP2, bHLHe73
Irf3	C920001K05Rik, IRF-3
Tgfa	wa-1, wa1
Scd1	AA589638, AI265570, Scd, Scd-1, ab
Id1	AI323524, D2Wsu140e, Idb1, bHLHb24
Nr1h2	AI194859, LXR, LXRB, LXRBSV, LXRbeta, NER1, OR-1, RIP15, UR, Unr, Unr2
Mc4r	Mc4-r, Pkcp
Fgf21
Sele	CD62E, E-selectin, ELAM-1, Elam, LECAM2
Nt5e	2210401F01Rik, 5'-NT, AI447961, CD73, NT, Nt5, eNT
Cyp2e1	Cyp2e
Alox15	12-LO, 12/15-LO, 15-LOX, Alox12l, L-12LO
Il1rn	F630041P17Rik, IL-1ra
Hsd11b1
Nr1i2	PXR, PXR.1, PXR.2, PXR1, SXR, mPXR
Timp3	Timp-3
Otc	AI265390, Sf, spf
Yy1	AW488674, NF-E1
Abcb4	Mdr2, Pgy-2, Pgy2, mdr-2
Vldlr	AA408956, AI451093, AW047288
Tmem173	2610307O08Rik, ERIS, MPYS, Mita, STING
Retn	ADSF, Fizz3, Rstn, Xcp4
Bmp6	D13Wsu115e, Vgr1
Plin2	AA407157, ADPH, Adfp, Adrp
Fabp1	Fabpl, L-FABP
Meis1	C530044H18Rik, Evi8
Casp2	CASP-2, ICH-1, NEDD-2, Nedd2
Tph1	Tph
Nr5a2	AU020803, D1Ertd308e, Ftf, LRH-1, UF2-H3B
S100a8	60B8Ag, AI323541, B8Ag, CFAg, CP-10, Caga, MRP8, p8
Mir34a	Mirn34a, mir-34a, mmu-mir-34a
Cyr61	AI325051, CCN1, Igfbp10
Gpnmb	DC-HIL, Dchil, ipd
Fasn	A630082H08Rik, FAS
Sirt6	2810449N18Rik, AI043036, Sir2l6
Rbp4	Rbp-4
Cxcl9	BB139920, CMK, Mig, MuMIG, Scyb9, crg-10
Adipor1	2810031L11Rik, ACDCR1, CGI-45, Paqr1
Rgn	AI265316, GNL, SMP30
Gas6	Gas-6
Cyp2a5	CYPIIA5, Coh, Cyp15a2
Adamts1	ADAM-TS1, ADAMTS, ADAMTS-1, C3-C5, METH-1, METH1
Mc3r	MC3-R
Fech	AI894116, Fcl, fch
Adh1	ADH-AA, AI194826, Adh-1, Adh-1-t, Adh-1e, Adh-1t, Adh-3e-e, Adh1-t, Adh1tl, Adh3-e, Adh1
Mir122	Mir122a, Mirn122a, mir-122, mmu-mir-122
Abcg5	cmp, sterolin-1, trac
Pemt	PEAMT, PEMT2, PLMT, Pempt, Pempt2
Abcg8	1300003C16Rik, AI114946, sterolin-2
Aoc3	SSAO, VAP1
Scp2	AA409774, AA409893, C76618, C79031, NSL-TP, SCP-2, SCP-X, SCPX, ns-LTP
Tnfrsf10b	DR5, KILLER, Ly98, MK, TRAILR2, TRICK2A, TRICK2B, TRICKB
Klf6	AI448727, BCD1, C86813, CPBP, Copeb, FM2, FM6, Ierepo1, Ierepo3, R75280, Zf9
Adipor2	1110001I14Rik, ADCR2, AI115388, AW554121, D6Ucla1e, Paqr2
Abcb11	ABC16, Bsep, Lith1, PFIC2, PGY4, SPGP
Cpb2	1110032P04Rik, 4930405E17Rik, AI255929, CPR, Cpu, TAFI
Cmklr1	ChemR23, DEZ, Gpcr27, mcmklr1
Srd5a1	0610031P22Rik, 4930435F02Rik, S5AR 1, Srd5a-1
Cyp2b10	Cyp2b, Cyp2b20, p16
Ctf1	CT-1
Npc1l1	9130221N23Rik, Gm243
Cdc25a	D9Ertd393e
Mir26a-1	Mirn26a, Mirn26a-1, miR-26a, mir-26a-1
Sult1e1	EST, ST1E1, Ste
Dgat2	0610010B06Rik, ARAT, DGAT-2
Map3k11	2610017K16Rik, Mlk3, PTK1, SPRK
Lats2	4932411G09Rik, AV277261, AW228608
Elovl6	C77826, FAE, LCE
Prtn3	PR3, mPR3
Serpina1a	Aat-2, Aat2, Dom1, PI1, Spi1-1, Spi1-3
Gstm1	Gstb-1, Gstb1
Igf2bp2	C330012H03Rik, IMP-2, Imp2, Neilsen
Srsf3	AL024116, Sfrs3, X16
Tpcn2	D830047E22Rik, Gm35086
Loxl2	1110004B06Rik, 4930526G11Rik, 9430067E15Rik
Litaf	3222402J11Rik, C85531, N4WBP3, TBX1
Lrpprc	3110001K13Rik, C76645, Gp130, Lrp130, Lsfc
Sirt7
Blvra	0610006A11Rik, 2500001N03Rik, Blvr
Pdk2
Pnpla3	Adpn
Hdac8	2610007D20Rik
Sidt2	B930096O19, BC023957, CGI-40
Atp10a	Atp10c, pfatp
Cic	1200010B10Rik, mKIAA0306
Gtf2h1	62kDa, AW743425, AW822074, BTF2 p62, C77871, p62
Dpp9	6430584G11Rik, A330078I11, DPP IX, DPRP2
Maf1	1110068E11Rik, AU042856
Fgl1	Mfire1
Hsd17b13	AI047820, PAN1B-like, Pan1b
Tnfrsf23	SOB, TNFRSFH23, Tnfrh1, Tnfrsf1al1, mDcTRAILR1, mSOB
Dpp8	2310004I03Rik, 4932434F09Rik, AI666706, DPP VIII
Mir291b	Mirn291b, mir-291b, mmu-mir-291b
NEWENTRY
